# Supplementary material for: Rapid whole brain imaging of neural activity in freely behaving larval zebrafish (Danio rerio)
Source: eLife. 2017 Sep 20;6:e28158. doi: 10.7554/eLife.28158 (PMC5644961; doi:10.7554/eLife.28158)
Supplement: Source code 1. [file elife-28158-code1.zip]

Archive with 2 entries (2 files):
- lenslet array mount 2.3mm.stp
- autofocus lens array mount.stp
