# Supplementary material for: Rapid whole brain imaging of neural activity in freely behaving larval zebrafish (Danio rerio)
Source: eLife. 2017 Sep 20;6:e28158. doi: 10.7554/eLife.28158 (PMC5644961; doi:10.7554/eLife.28158)
Supplement: Source code 1. [file elife-28158-code1.zip › lenslet array mount 2.3mm.stp]

ISO-10303-21;
HEADER;
/* Generated by software containing ST-Developer
 * from STEP Tools, Inc. (www.steptools.com) 
 */

FILE_DESCRIPTION(
/* description */ (''),
/* implementation_level */ '2;1');

FILE_NAME(
/* name */ 
'D:\\MyNutstore\\inventor data\\light field\\lenslet array mount 2.3mm.
stp',
/* time_stamp */ '2017-06-08T17:25:35+08:00',
/* author */ ('Rose'),
/* organization */ (''),
/* preprocessor_version */ 'ST-DEVELOPER v15.6',
/* originating_system */ 'Autodesk Inventor 2015',
/* authorisation */ '');

FILE_SCHEMA (('AUTOMOTIVE_DESIGN { 1 0 10303 214 3 1 1 }'));
ENDSEC;

DATA;
#10=MECHANICAL_DESIGN_GEOMETRIC_PRESENTATION_REPRESENTATION('',(#13),#2067);
#11=SHAPE_REPRESENTATION_RELATIONSHIP('SRR','None',#2076,#12);
#12=ADVANCED_BREP_SHAPE_REPRESENTATION($,(#14),#2066);
#13=STYLED_ITEM('',(#2085),#14);
#14=MANIFOLD_SOLID_BREP('\X2\5B9E4F53\X0\1',#1173);
#15=CYLINDRICAL_SURFACE('',#1178,0.66);
#16=CYLINDRICAL_SURFACE('',#1180,0.5);
#17=CYLINDRICAL_SURFACE('',#1185,0.66);
#18=CYLINDRICAL_SURFACE('',#1187,0.5);
#19=CYLINDRICAL_SURFACE('',#1192,0.66);
#20=CYLINDRICAL_SURFACE('',#1194,0.5);
#21=CYLINDRICAL_SURFACE('',#1199,0.66);
#22=CYLINDRICAL_SURFACE('',#1201,0.5);
#23=CYLINDRICAL_SURFACE('',#1206,0.66);
#24=CYLINDRICAL_SURFACE('',#1208,0.5);
#25=CYLINDRICAL_SURFACE('',#1213,0.66);
#26=CYLINDRICAL_SURFACE('',#1215,0.5);
#27=CYLINDRICAL_SURFACE('',#1220,0.66);
#28=CYLINDRICAL_SURFACE('',#1222,0.5);
#29=CYLINDRICAL_SURFACE('',#1227,0.66);
#30=CYLINDRICAL_SURFACE('',#1229,0.5);
#31=CYLINDRICAL_SURFACE('',#1234,0.66);
#32=CYLINDRICAL_SURFACE('',#1236,0.5);
#33=CYLINDRICAL_SURFACE('',#1241,0.66);
#34=CYLINDRICAL_SURFACE('',#1243,0.5);
#35=CYLINDRICAL_SURFACE('',#1248,0.66);
#36=CYLINDRICAL_SURFACE('',#1250,0.5);
#37=CYLINDRICAL_SURFACE('',#1255,0.66);
#38=CYLINDRICAL_SURFACE('',#1257,0.5);
#39=CYLINDRICAL_SURFACE('',#1262,0.66);
#40=CYLINDRICAL_SURFACE('',#1264,0.5);
#41=CYLINDRICAL_SURFACE('',#1269,0.66);
#42=CYLINDRICAL_SURFACE('',#1271,0.5);
#43=CYLINDRICAL_SURFACE('',#1276,0.66);
#44=CYLINDRICAL_SURFACE('',#1278,0.5);
#45=CYLINDRICAL_SURFACE('',#1283,0.66);
#46=CYLINDRICAL_SURFACE('',#1285,0.5);
#47=CYLINDRICAL_SURFACE('',#1290,0.66);
#48=CYLINDRICAL_SURFACE('',#1292,0.5);
#49=CYLINDRICAL_SURFACE('',#1297,0.66);
#50=CYLINDRICAL_SURFACE('',#1299,0.5);
#51=CYLINDRICAL_SURFACE('',#1304,0.66);
#52=CYLINDRICAL_SURFACE('',#1306,0.5);
#53=CYLINDRICAL_SURFACE('',#1311,0.66);
#54=CYLINDRICAL_SURFACE('',#1313,0.5);
#55=CYLINDRICAL_SURFACE('',#1318,0.66);
#56=CYLINDRICAL_SURFACE('',#1320,0.5);
#57=CYLINDRICAL_SURFACE('',#1325,0.66);
#58=CYLINDRICAL_SURFACE('',#1327,0.5);
#59=CYLINDRICAL_SURFACE('',#1332,0.66);
#60=CYLINDRICAL_SURFACE('',#1334,0.5);
#61=CYLINDRICAL_SURFACE('',#1339,0.66);
#62=CYLINDRICAL_SURFACE('',#1341,0.5);
#63=CYLINDRICAL_SURFACE('',#1346,0.66);
#64=CYLINDRICAL_SURFACE('',#1348,0.5);
#65=CYLINDRICAL_SURFACE('',#1353,0.66);
#66=CYLINDRICAL_SURFACE('',#1355,0.5);
#67=CYLINDRICAL_SURFACE('',#1360,0.66);
#68=CYLINDRICAL_SURFACE('',#1362,0.5);
#69=CYLINDRICAL_SURFACE('',#1364,12.5);
#70=FACE_BOUND('',#291,.T.);
#71=FACE_BOUND('',#293,.T.);
#72=FACE_BOUND('',#295,.T.);
#73=FACE_BOUND('',#297,.T.);
#74=FACE_BOUND('',#299,.T.);
#75=FACE_BOUND('',#301,.T.);
#76=FACE_BOUND('',#303,.T.);
#77=FACE_BOUND('',#305,.T.);
#78=FACE_BOUND('',#307,.T.);
#79=FACE_BOUND('',#309,.T.);
#80=FACE_BOUND('',#311,.T.);
#81=FACE_BOUND('',#313,.T.);
#82=FACE_BOUND('',#315,.T.);
#83=FACE_BOUND('',#317,.T.);
#84=FACE_BOUND('',#319,.T.);
#85=FACE_BOUND('',#321,.T.);
#86=FACE_BOUND('',#323,.T.);
#87=FACE_BOUND('',#325,.T.);
#88=FACE_BOUND('',#327,.T.);
#89=FACE_BOUND('',#329,.T.);
#90=FACE_BOUND('',#331,.T.);
#91=FACE_BOUND('',#333,.T.);
#92=FACE_BOUND('',#335,.T.);
#93=FACE_BOUND('',#337,.T.);
#94=FACE_BOUND('',#339,.T.);
#95=FACE_BOUND('',#341,.T.);
#96=FACE_BOUND('',#343,.T.);
#97=FACE_BOUND('',#345,.T.);
#98=FACE_BOUND('',#347,.T.);
#99=FACE_BOUND('',#349,.T.);
#100=FACE_BOUND('',#351,.T.);
#101=FACE_BOUND('',#353,.T.);
#102=FACE_BOUND('',#355,.T.);
#103=FACE_BOUND('',#357,.T.);
#104=FACE_BOUND('',#359,.T.);
#105=FACE_BOUND('',#361,.T.);
#106=FACE_BOUND('',#363,.T.);
#107=FACE_BOUND('',#365,.T.);
#108=FACE_BOUND('',#367,.T.);
#109=FACE_BOUND('',#369,.T.);
#110=FACE_BOUND('',#371,.T.);
#111=FACE_BOUND('',#373,.T.);
#112=FACE_BOUND('',#375,.T.);
#113=FACE_BOUND('',#377,.T.);
#114=FACE_BOUND('',#379,.T.);
#115=FACE_BOUND('',#381,.T.);
#116=FACE_BOUND('',#383,.T.);
#117=FACE_BOUND('',#385,.T.);
#118=FACE_BOUND('',#387,.T.);
#119=FACE_BOUND('',#389,.T.);
#120=FACE_BOUND('',#391,.T.);
#121=FACE_BOUND('',#393,.T.);
#122=FACE_BOUND('',#395,.T.);
#123=FACE_BOUND('',#397,.T.);
#124=FACE_BOUND('',#399,.T.);
#125=FACE_BOUND('',#401,.T.);
#126=FACE_BOUND('',#403,.T.);
#127=FACE_BOUND('',#405,.T.);
#128=FACE_BOUND('',#407,.T.);
#129=FACE_BOUND('',#409,.T.);
#130=FACE_BOUND('',#411,.T.);
#131=FACE_BOUND('',#413,.T.);
#132=FACE_BOUND('',#415,.T.);
#133=FACE_BOUND('',#417,.T.);
#134=FACE_BOUND('',#419,.T.);
#135=FACE_BOUND('',#421,.T.);
#136=FACE_BOUND('',#423,.T.);
#137=FACE_BOUND('',#425,.T.);
#138=FACE_BOUND('',#427,.T.);
#139=FACE_BOUND('',#429,.T.);
#140=FACE_BOUND('',#431,.T.);
#141=FACE_BOUND('',#433,.T.);
#142=FACE_BOUND('',#435,.T.);
#143=FACE_BOUND('',#437,.T.);
#144=FACE_BOUND('',#439,.T.);
#145=FACE_BOUND('',#441,.T.);
#146=FACE_BOUND('',#443,.T.);
#147=FACE_BOUND('',#445,.T.);
#148=FACE_BOUND('',#447,.T.);
#149=FACE_BOUND('',#449,.T.);
#150=FACE_BOUND('',#451,.T.);
#151=FACE_BOUND('',#453,.T.);
#152=FACE_BOUND('',#455,.T.);
#153=FACE_BOUND('',#456,.T.);
#154=FACE_BOUND('',#457,.T.);
#155=FACE_BOUND('',#458,.T.);
#156=FACE_BOUND('',#459,.T.);
#157=FACE_BOUND('',#460,.T.);
#158=FACE_BOUND('',#461,.T.);
#159=FACE_BOUND('',#462,.T.);
#160=FACE_BOUND('',#463,.T.);
#161=FACE_BOUND('',#464,.T.);
#162=FACE_BOUND('',#465,.T.);
#163=FACE_BOUND('',#466,.T.);
#164=FACE_BOUND('',#467,.T.);
#165=FACE_BOUND('',#468,.T.);
#166=FACE_BOUND('',#469,.T.);
#167=FACE_BOUND('',#470,.T.);
#168=FACE_BOUND('',#471,.T.);
#169=FACE_BOUND('',#472,.T.);
#170=FACE_BOUND('',#473,.T.);
#171=FACE_BOUND('',#474,.T.);
#172=FACE_BOUND('',#475,.T.);
#173=FACE_BOUND('',#476,.T.);
#174=FACE_BOUND('',#477,.T.);
#175=FACE_BOUND('',#478,.T.);
#176=FACE_BOUND('',#479,.T.);
#177=FACE_BOUND('',#480,.T.);
#178=FACE_BOUND('',#481,.T.);
#179=FACE_BOUND('',#483,.T.);
#180=FACE_BOUND('',#484,.T.);
#181=FACE_BOUND('',#485,.T.);
#182=FACE_BOUND('',#486,.T.);
#183=FACE_BOUND('',#487,.T.);
#184=FACE_BOUND('',#488,.T.);
#185=FACE_BOUND('',#489,.T.);
#186=FACE_BOUND('',#490,.T.);
#187=FACE_BOUND('',#491,.T.);
#188=FACE_BOUND('',#492,.T.);
#189=FACE_BOUND('',#493,.T.);
#190=FACE_BOUND('',#494,.T.);
#191=FACE_BOUND('',#495,.T.);
#192=FACE_BOUND('',#496,.T.);
#193=FACE_BOUND('',#497,.T.);
#194=FACE_BOUND('',#498,.T.);
#195=FACE_BOUND('',#499,.T.);
#196=FACE_BOUND('',#500,.T.);
#197=FACE_BOUND('',#501,.T.);
#198=FACE_BOUND('',#502,.T.);
#199=FACE_BOUND('',#503,.T.);
#200=FACE_BOUND('',#504,.T.);
#201=FACE_BOUND('',#505,.T.);
#202=FACE_BOUND('',#506,.T.);
#203=FACE_BOUND('',#507,.T.);
#204=FACE_BOUND('',#508,.T.);
#205=FACE_BOUND('',#509,.T.);
#206=FACE_OUTER_BOUND('',#290,.T.);
#207=FACE_OUTER_BOUND('',#292,.T.);
#208=FACE_OUTER_BOUND('',#294,.T.);
#209=FACE_OUTER_BOUND('',#296,.T.);
#210=FACE_OUTER_BOUND('',#298,.T.);
#211=FACE_OUTER_BOUND('',#300,.T.);
#212=FACE_OUTER_BOUND('',#302,.T.);
#213=FACE_OUTER_BOUND('',#304,.T.);
#214=FACE_OUTER_BOUND('',#306,.T.);
#215=FACE_OUTER_BOUND('',#308,.T.);
#216=FACE_OUTER_BOUND('',#310,.T.);
#217=FACE_OUTER_BOUND('',#312,.T.);
#218=FACE_OUTER_BOUND('',#314,.T.);
#219=FACE_OUTER_BOUND('',#316,.T.);
#220=FACE_OUTER_BOUND('',#318,.T.);
#221=FACE_OUTER_BOUND('',#320,.T.);
#222=FACE_OUTER_BOUND('',#322,.T.);
#223=FACE_OUTER_BOUND('',#324,.T.);
#224=FACE_OUTER_BOUND('',#326,.T.);
#225=FACE_OUTER_BOUND('',#328,.T.);
#226=FACE_OUTER_BOUND('',#330,.T.);
#227=FACE_OUTER_BOUND('',#332,.T.);
#228=FACE_OUTER_BOUND('',#334,.T.);
#229=FACE_OUTER_BOUND('',#336,.T.);
#230=FACE_OUTER_BOUND('',#338,.T.);
#231=FACE_OUTER_BOUND('',#340,.T.);
#232=FACE_OUTER_BOUND('',#342,.T.);
#233=FACE_OUTER_BOUND('',#344,.T.);
#234=FACE_OUTER_BOUND('',#346,.T.);
#235=FACE_OUTER_BOUND('',#348,.T.);
#236=FACE_OUTER_BOUND('',#350,.T.);
#237=FACE_OUTER_BOUND('',#352,.T.);
#238=FACE_OUTER_BOUND('',#354,.T.);
#239=FACE_OUTER_BOUND('',#356,.T.);
#240=FACE_OUTER_BOUND('',#358,.T.);
#241=FACE_OUTER_BOUND('',#360,.T.);
#242=FACE_OUTER_BOUND('',#362,.T.);
#243=FACE_OUTER_BOUND('',#364,.T.);
#244=FACE_OUTER_BOUND('',#366,.T.);
#245=FACE_OUTER_BOUND('',#368,.T.);
#246=FACE_OUTER_BOUND('',#370,.T.);
#247=FACE_OUTER_BOUND('',#372,.T.);
#248=FACE_OUTER_BOUND('',#374,.T.);
#249=FACE_OUTER_BOUND('',#376,.T.);
#250=FACE_OUTER_BOUND('',#378,.T.);
#251=FACE_OUTER_BOUND('',#380,.T.);
#252=FACE_OUTER_BOUND('',#382,.T.);
#253=FACE_OUTER_BOUND('',#384,.T.);
#254=FACE_OUTER_BOUND('',#386,.T.);
#255=FACE_OUTER_BOUND('',#388,.T.);
#256=FACE_OUTER_BOUND('',#390,.T.);
#257=FACE_OUTER_BOUND('',#392,.T.);
#258=FACE_OUTER_BOUND('',#394,.T.);
#259=FACE_OUTER_BOUND('',#396,.T.);
#260=FACE_OUTER_BOUND('',#398,.T.);
#261=FACE_OUTER_BOUND('',#400,.T.);
#262=FACE_OUTER_BOUND('',#402,.T.);
#263=FACE_OUTER_BOUND('',#404,.T.);
#264=FACE_OUTER_BOUND('',#406,.T.);
#265=FACE_OUTER_BOUND('',#408,.T.);
#266=FACE_OUTER_BOUND('',#410,.T.);
#267=FACE_OUTER_BOUND('',#412,.T.);
#268=FACE_OUTER_BOUND('',#414,.T.);
#269=FACE_OUTER_BOUND('',#416,.T.);
#270=FACE_OUTER_BOUND('',#418,.T.);
#271=FACE_OUTER_BOUND('',#420,.T.);
#272=FACE_OUTER_BOUND('',#422,.T.);
#273=FACE_OUTER_BOUND('',#424,.T.);
#274=FACE_OUTER_BOUND('',#426,.T.);
#275=FACE_OUTER_BOUND('',#428,.T.);
#276=FACE_OUTER_BOUND('',#430,.T.);
#277=FACE_OUTER_BOUND('',#432,.T.);
#278=FACE_OUTER_BOUND('',#434,.T.);
#279=FACE_OUTER_BOUND('',#436,.T.);
#280=FACE_OUTER_BOUND('',#438,.T.);
#281=FACE_OUTER_BOUND('',#440,.T.);
#282=FACE_OUTER_BOUND('',#442,.T.);
#283=FACE_OUTER_BOUND('',#444,.T.);
#284=FACE_OUTER_BOUND('',#446,.T.);
#285=FACE_OUTER_BOUND('',#448,.T.);
#286=FACE_OUTER_BOUND('',#450,.T.);
#287=FACE_OUTER_BOUND('',#452,.T.);
#288=FACE_OUTER_BOUND('',#454,.T.);
#289=FACE_OUTER_BOUND('',#482,.T.);
#290=EDGE_LOOP('',(#840));
#291=EDGE_LOOP('',(#841));
#292=EDGE_LOOP('',(#842));
#293=EDGE_LOOP('',(#843));
#294=EDGE_LOOP('',(#844));
#295=EDGE_LOOP('',(#845));
#296=EDGE_LOOP('',(#846));
#297=EDGE_LOOP('',(#847));
#298=EDGE_LOOP('',(#848));
#299=EDGE_LOOP('',(#849));
#300=EDGE_LOOP('',(#850));
#301=EDGE_LOOP('',(#851));
#302=EDGE_LOOP('',(#852));
#303=EDGE_LOOP('',(#853));
#304=EDGE_LOOP('',(#854));
#305=EDGE_LOOP('',(#855));
#306=EDGE_LOOP('',(#856));
#307=EDGE_LOOP('',(#857));
#308=EDGE_LOOP('',(#858));
#309=EDGE_LOOP('',(#859));
#310=EDGE_LOOP('',(#860));
#311=EDGE_LOOP('',(#861));
#312=EDGE_LOOP('',(#862));
#313=EDGE_LOOP('',(#863));
#314=EDGE_LOOP('',(#864));
#315=EDGE_LOOP('',(#865));
#316=EDGE_LOOP('',(#866));
#317=EDGE_LOOP('',(#867));
#318=EDGE_LOOP('',(#868));
#319=EDGE_LOOP('',(#869));
#320=EDGE_LOOP('',(#870));
#321=EDGE_LOOP('',(#871));
#322=EDGE_LOOP('',(#872));
#323=EDGE_LOOP('',(#873));
#324=EDGE_LOOP('',(#874));
#325=EDGE_LOOP('',(#875));
#326=EDGE_LOOP('',(#876));
#327=EDGE_LOOP('',(#877));
#328=EDGE_LOOP('',(#878));
#329=EDGE_LOOP('',(#879));
#330=EDGE_LOOP('',(#880));
#331=EDGE_LOOP('',(#881));
#332=EDGE_LOOP('',(#882));
#333=EDGE_LOOP('',(#883));
#334=EDGE_LOOP('',(#884));
#335=EDGE_LOOP('',(#885));
#336=EDGE_LOOP('',(#886));
#337=EDGE_LOOP('',(#887));
#338=EDGE_LOOP('',(#888));
#339=EDGE_LOOP('',(#889));
#340=EDGE_LOOP('',(#890));
#341=EDGE_LOOP('',(#891));
#342=EDGE_LOOP('',(#892));
#343=EDGE_LOOP('',(#893));
#344=EDGE_LOOP('',(#894));
#345=EDGE_LOOP('',(#895));
#346=EDGE_LOOP('',(#896));
#347=EDGE_LOOP('',(#897));
#348=EDGE_LOOP('',(#898));
#349=EDGE_LOOP('',(#899));
#350=EDGE_LOOP('',(#900));
#351=EDGE_LOOP('',(#901));
#352=EDGE_LOOP('',(#902));
#353=EDGE_LOOP('',(#903));
#354=EDGE_LOOP('',(#904));
#355=EDGE_LOOP('',(#905));
#356=EDGE_LOOP('',(#906));
#357=EDGE_LOOP('',(#907));
#358=EDGE_LOOP('',(#908));
#359=EDGE_LOOP('',(#909));
#360=EDGE_LOOP('',(#910));
#361=EDGE_LOOP('',(#911));
#362=EDGE_LOOP('',(#912));
#363=EDGE_LOOP('',(#913));
#364=EDGE_LOOP('',(#914));
#365=EDGE_LOOP('',(#915));
#366=EDGE_LOOP('',(#916));
#367=EDGE_LOOP('',(#917));
#368=EDGE_LOOP('',(#918));
#369=EDGE_LOOP('',(#919));
#370=EDGE_LOOP('',(#920));
#371=EDGE_LOOP('',(#921));
#372=EDGE_LOOP('',(#922));
#373=EDGE_LOOP('',(#923));
#374=EDGE_LOOP('',(#924));
#375=EDGE_LOOP('',(#925));
#376=EDGE_LOOP('',(#926));
#377=EDGE_LOOP('',(#927));
#378=EDGE_LOOP('',(#928));
#379=EDGE_LOOP('',(#929));
#380=EDGE_LOOP('',(#930));
#381=EDGE_LOOP('',(#931));
#382=EDGE_LOOP('',(#932));
#383=EDGE_LOOP('',(#933));
#384=EDGE_LOOP('',(#934));
#385=EDGE_LOOP('',(#935));
#386=EDGE_LOOP('',(#936));
#387=EDGE_LOOP('',(#937));
#388=EDGE_LOOP('',(#938));
#389=EDGE_LOOP('',(#939));
#390=EDGE_LOOP('',(#940));
#391=EDGE_LOOP('',(#941));
#392=EDGE_LOOP('',(#942));
#393=EDGE_LOOP('',(#943));
#394=EDGE_LOOP('',(#944));
#395=EDGE_LOOP('',(#945));
#396=EDGE_LOOP('',(#946));
#397=EDGE_LOOP('',(#947));
#398=EDGE_LOOP('',(#948));
#399=EDGE_LOOP('',(#949));
#400=EDGE_LOOP('',(#950));
#401=EDGE_LOOP('',(#951));
#402=EDGE_LOOP('',(#952));
#403=EDGE_LOOP('',(#953));
#404=EDGE_LOOP('',(#954));
#405=EDGE_LOOP('',(#955));
#406=EDGE_LOOP('',(#956));
#407=EDGE_LOOP('',(#957));
#408=EDGE_LOOP('',(#958));
#409=EDGE_LOOP('',(#959));
#410=EDGE_LOOP('',(#960));
#411=EDGE_LOOP('',(#961));
#412=EDGE_LOOP('',(#962));
#413=EDGE_LOOP('',(#963));
#414=EDGE_LOOP('',(#964));
#415=EDGE_LOOP('',(#965));
#416=EDGE_LOOP('',(#966));
#417=EDGE_LOOP('',(#967));
#418=EDGE_LOOP('',(#968));
#419=EDGE_LOOP('',(#969));
#420=EDGE_LOOP('',(#970));
#421=EDGE_LOOP('',(#971));
#422=EDGE_LOOP('',(#972));
#423=EDGE_LOOP('',(#973));
#424=EDGE_LOOP('',(#974));
#425=EDGE_LOOP('',(#975));
#426=EDGE_LOOP('',(#976));
#427=EDGE_LOOP('',(#977));
#428=EDGE_LOOP('',(#978));
#429=EDGE_LOOP('',(#979));
#430=EDGE_LOOP('',(#980));
#431=EDGE_LOOP('',(#981));
#432=EDGE_LOOP('',(#982));
#433=EDGE_LOOP('',(#983));
#434=EDGE_LOOP('',(#984));
#435=EDGE_LOOP('',(#985));
#436=EDGE_LOOP('',(#986));
#437=EDGE_LOOP('',(#987));
#438=EDGE_LOOP('',(#988));
#439=EDGE_LOOP('',(#989));
#440=EDGE_LOOP('',(#990));
#441=EDGE_LOOP('',(#991));
#442=EDGE_LOOP('',(#992));
#443=EDGE_LOOP('',(#993));
#444=EDGE_LOOP('',(#994));
#445=EDGE_LOOP('',(#995));
#446=EDGE_LOOP('',(#996));
#447=EDGE_LOOP('',(#997));
#448=EDGE_LOOP('',(#998));
#449=EDGE_LOOP('',(#999));
#450=EDGE_LOOP('',(#1000));
#451=EDGE_LOOP('',(#1001));
#452=EDGE_LOOP('',(#1002));
#453=EDGE_LOOP('',(#1003));
#454=EDGE_LOOP('',(#1004));
#455=EDGE_LOOP('',(#1005));
#456=EDGE_LOOP('',(#1006));
#457=EDGE_LOOP('',(#1007));
#458=EDGE_LOOP('',(#1008));
#459=EDGE_LOOP('',(#1009));
#460=EDGE_LOOP('',(#1010));
#461=EDGE_LOOP('',(#1011));
#462=EDGE_LOOP('',(#1012));
#463=EDGE_LOOP('',(#1013));
#464=EDGE_LOOP('',(#1014));
#465=EDGE_LOOP('',(#1015));
#466=EDGE_LOOP('',(#1016));
#467=EDGE_LOOP('',(#1017));
#468=EDGE_LOOP('',(#1018));
#469=EDGE_LOOP('',(#1019));
#470=EDGE_LOOP('',(#1020));
#471=EDGE_LOOP('',(#1021));
#472=EDGE_LOOP('',(#1022));
#473=EDGE_LOOP('',(#1023));
#474=EDGE_LOOP('',(#1024));
#475=EDGE_LOOP('',(#1025));
#476=EDGE_LOOP('',(#1026));
#477=EDGE_LOOP('',(#1027));
#478=EDGE_LOOP('',(#1028));
#479=EDGE_LOOP('',(#1029));
#480=EDGE_LOOP('',(#1030));
#481=EDGE_LOOP('',(#1031));
#482=EDGE_LOOP('',(#1032));
#483=EDGE_LOOP('',(#1033));
#484=EDGE_LOOP('',(#1034));
#485=EDGE_LOOP('',(#1035));
#486=EDGE_LOOP('',(#1036));
#487=EDGE_LOOP('',(#1037));
#488=EDGE_LOOP('',(#1038));
#489=EDGE_LOOP('',(#1039));
#490=EDGE_LOOP('',(#1040));
#491=EDGE_LOOP('',(#1041));
#492=EDGE_LOOP('',(#1042));
#493=EDGE_LOOP('',(#1043));
#494=EDGE_LOOP('',(#1044));
#495=EDGE_LOOP('',(#1045));
#496=EDGE_LOOP('',(#1046));
#497=EDGE_LOOP('',(#1047));
#498=EDGE_LOOP('',(#1048));
#499=EDGE_LOOP('',(#1049));
#500=EDGE_LOOP('',(#1050));
#501=EDGE_LOOP('',(#1051));
#502=EDGE_LOOP('',(#1052));
#503=EDGE_LOOP('',(#1053));
#504=EDGE_LOOP('',(#1054));
#505=EDGE_LOOP('',(#1055));
#506=EDGE_LOOP('',(#1056));
#507=EDGE_LOOP('',(#1057));
#508=EDGE_LOOP('',(#1058));
#509=EDGE_LOOP('',(#1059));
#510=CIRCLE('',#1176,0.66);
#511=CIRCLE('',#1177,0.5);
#512=CIRCLE('',#1179,0.66);
#513=CIRCLE('',#1181,0.5);
#514=CIRCLE('',#1183,0.66);
#515=CIRCLE('',#1184,0.5);
#516=CIRCLE('',#1186,0.66);
#517=CIRCLE('',#1188,0.5);
#518=CIRCLE('',#1190,0.66);
#519=CIRCLE('',#1191,0.5);
#520=CIRCLE('',#1193,0.66);
#521=CIRCLE('',#1195,0.5);
#522=CIRCLE('',#1197,0.66);
#523=CIRCLE('',#1198,0.5);
#524=CIRCLE('',#1200,0.66);
#525=CIRCLE('',#1202,0.5);
#526=CIRCLE('',#1204,0.66);
#527=CIRCLE('',#1205,0.5);
#528=CIRCLE('',#1207,0.66);
#529=CIRCLE('',#1209,0.5);
#530=CIRCLE('',#1211,0.66);
#531=CIRCLE('',#1212,0.5);
#532=CIRCLE('',#1214,0.66);
#533=CIRCLE('',#1216,0.5);
#534=CIRCLE('',#1218,0.66);
#535=CIRCLE('',#1219,0.5);
#536=CIRCLE('',#1221,0.66);
#537=CIRCLE('',#1223,0.5);
#538=CIRCLE('',#1225,0.66);
#539=CIRCLE('',#1226,0.5);
#540=CIRCLE('',#1228,0.66);
#541=CIRCLE('',#1230,0.5);
#542=CIRCLE('',#1232,0.66);
#543=CIRCLE('',#1233,0.5);
#544=CIRCLE('',#1235,0.66);
#545=CIRCLE('',#1237,0.5);
#546=CIRCLE('',#1239,0.66);
#547=CIRCLE('',#1240,0.5);
#548=CIRCLE('',#1242,0.66);
#549=CIRCLE('',#1244,0.5);
#550=CIRCLE('',#1246,0.66);
#551=CIRCLE('',#1247,0.5);
#552=CIRCLE('',#1249,0.66);
#553=CIRCLE('',#1251,0.5);
#554=CIRCLE('',#1253,0.66);
#555=CIRCLE('',#1254,0.5);
#556=CIRCLE('',#1256,0.66);
#557=CIRCLE('',#1258,0.5);
#558=CIRCLE('',#1260,0.66);
#559=CIRCLE('',#1261,0.5);
#560=CIRCLE('',#1263,0.66);
#561=CIRCLE('',#1265,0.5);
#562=CIRCLE('',#1267,0.66);
#563=CIRCLE('',#1268,0.5);
#564=CIRCLE('',#1270,0.66);
#565=CIRCLE('',#1272,0.5);
#566=CIRCLE('',#1274,0.66);
#567=CIRCLE('',#1275,0.5);
#568=CIRCLE('',#1277,0.66);
#569=CIRCLE('',#1279,0.5);
#570=CIRCLE('',#1281,0.66);
#571=CIRCLE('',#1282,0.5);
#572=CIRCLE('',#1284,0.66);
#573=CIRCLE('',#1286,0.5);
#574=CIRCLE('',#1288,0.66);
#575=CIRCLE('',#1289,0.5);
#576=CIRCLE('',#1291,0.66);
#577=CIRCLE('',#1293,0.5);
#578=CIRCLE('',#1295,0.66);
#579=CIRCLE('',#1296,0.5);
#580=CIRCLE('',#1298,0.66);
#581=CIRCLE('',#1300,0.5);
#582=CIRCLE('',#1302,0.66);
#583=CIRCLE('',#1303,0.5);
#584=CIRCLE('',#1305,0.66);
#585=CIRCLE('',#1307,0.5);
#586=CIRCLE('',#1309,0.66);
#587=CIRCLE('',#1310,0.5);
#588=CIRCLE('',#1312,0.66);
#589=CIRCLE('',#1314,0.5);
#590=CIRCLE('',#1316,0.66);
#591=CIRCLE('',#1317,0.5);
#592=CIRCLE('',#1319,0.66);
#593=CIRCLE('',#1321,0.5);
#594=CIRCLE('',#1323,0.66);
#595=CIRCLE('',#1324,0.5);
#596=CIRCLE('',#1326,0.66);
#597=CIRCLE('',#1328,0.5);
#598=CIRCLE('',#1330,0.66);
#599=CIRCLE('',#1331,0.5);
#600=CIRCLE('',#1333,0.66);
#601=CIRCLE('',#1335,0.5);
#602=CIRCLE('',#1337,0.66);
#603=CIRCLE('',#1338,0.5);
#604=CIRCLE('',#1340,0.66);
#605=CIRCLE('',#1342,0.5);
#606=CIRCLE('',#1344,0.66);
#607=CIRCLE('',#1345,0.5);
#608=CIRCLE('',#1347,0.66);
#609=CIRCLE('',#1349,0.5);
#610=CIRCLE('',#1351,0.66);
#611=CIRCLE('',#1352,0.5);
#612=CIRCLE('',#1354,0.66);
#613=CIRCLE('',#1356,0.5);
#614=CIRCLE('',#1358,0.66);
#615=CIRCLE('',#1359,0.5);
#616=CIRCLE('',#1361,0.66);
#617=CIRCLE('',#1363,0.5);
#618=CIRCLE('',#1365,12.5);
#619=CIRCLE('',#1366,12.5);
#620=VERTEX_POINT('',#1761);
#621=VERTEX_POINT('',#1763);
#622=VERTEX_POINT('',#1766);
#623=VERTEX_POINT('',#1769);
#624=VERTEX_POINT('',#1772);
#625=VERTEX_POINT('',#1774);
#626=VERTEX_POINT('',#1777);
#627=VERTEX_POINT('',#1780);
#628=VERTEX_POINT('',#1783);
#629=VERTEX_POINT('',#1785);
#630=VERTEX_POINT('',#1788);
#631=VERTEX_POINT('',#1791);
#632=VERTEX_POINT('',#1794);
#633=VERTEX_POINT('',#1796);
#634=VERTEX_POINT('',#1799);
#635=VERTEX_POINT('',#1802);
#636=VERTEX_POINT('',#1805);
#637=VERTEX_POINT('',#1807);
#638=VERTEX_POINT('',#1810);
#639=VERTEX_POINT('',#1813);
#640=VERTEX_POINT('',#1816);
#641=VERTEX_POINT('',#1818);
#642=VERTEX_POINT('',#1821);
#643=VERTEX_POINT('',#1824);
#644=VERTEX_POINT('',#1827);
#645=VERTEX_POINT('',#1829);
#646=VERTEX_POINT('',#1832);
#647=VERTEX_POINT('',#1835);
#648=VERTEX_POINT('',#1838);
#649=VERTEX_POINT('',#1840);
#650=VERTEX_POINT('',#1843);
#651=VERTEX_POINT('',#1846);
#652=VERTEX_POINT('',#1849);
#653=VERTEX_POINT('',#1851);
#654=VERTEX_POINT('',#1854);
#655=VERTEX_POINT('',#1857);
#656=VERTEX_POINT('',#1860);
#657=VERTEX_POINT('',#1862);
#658=VERTEX_POINT('',#1865);
#659=VERTEX_POINT('',#1868);
#660=VERTEX_POINT('',#1871);
#661=VERTEX_POINT('',#1873);
#662=VERTEX_POINT('',#1876);
#663=VERTEX_POINT('',#1879);
#664=VERTEX_POINT('',#1882);
#665=VERTEX_POINT('',#1884);
#666=VERTEX_POINT('',#1887);
#667=VERTEX_POINT('',#1890);
#668=VERTEX_POINT('',#1893);
#669=VERTEX_POINT('',#1895);
#670=VERTEX_POINT('',#1898);
#671=VERTEX_POINT('',#1901);
#672=VERTEX_POINT('',#1904);
#673=VERTEX_POINT('',#1906);
#674=VERTEX_POINT('',#1909);
#675=VERTEX_POINT('',#1912);
#676=VERTEX_POINT('',#1915);
#677=VERTEX_POINT('',#1917);
#678=VERTEX_POINT('',#1920);
#679=VERTEX_POINT('',#1923);
#680=VERTEX_POINT('',#1926);
#681=VERTEX_POINT('',#1928);
#682=VERTEX_POINT('',#1931);
#683=VERTEX_POINT('',#1934);
#684=VERTEX_POINT('',#1937);
#685=VERTEX_POINT('',#1939);
#686=VERTEX_POINT('',#1942);
#687=VERTEX_POINT('',#1945);
#688=VERTEX_POINT('',#1948);
#689=VERTEX_POINT('',#1950);
#690=VERTEX_POINT('',#1953);
#691=VERTEX_POINT('',#1956);
#692=VERTEX_POINT('',#1959);
#693=VERTEX_POINT('',#1961);
#694=VERTEX_POINT('',#1964);
#695=VERTEX_POINT('',#1967);
#696=VERTEX_POINT('',#1970);
#697=VERTEX_POINT('',#1972);
#698=VERTEX_POINT('',#1975);
#699=VERTEX_POINT('',#1978);
#700=VERTEX_POINT('',#1981);
#701=VERTEX_POINT('',#1983);
#702=VERTEX_POINT('',#1986);
#703=VERTEX_POINT('',#1989);
#704=VERTEX_POINT('',#1992);
#705=VERTEX_POINT('',#1994);
#706=VERTEX_POINT('',#1997);
#707=VERTEX_POINT('',#2000);
#708=VERTEX_POINT('',#2003);
#709=VERTEX_POINT('',#2005);
#710=VERTEX_POINT('',#2008);
#711=VERTEX_POINT('',#2011);
#712=VERTEX_POINT('',#2014);
#713=VERTEX_POINT('',#2016);
#714=VERTEX_POINT('',#2019);
#715=VERTEX_POINT('',#2022);
#716=VERTEX_POINT('',#2025);
#717=VERTEX_POINT('',#2027);
#718=VERTEX_POINT('',#2030);
#719=VERTEX_POINT('',#2033);
#720=VERTEX_POINT('',#2036);
#721=VERTEX_POINT('',#2038);
#722=VERTEX_POINT('',#2041);
#723=VERTEX_POINT('',#2044);
#724=VERTEX_POINT('',#2047);
#725=VERTEX_POINT('',#2049);
#726=VERTEX_POINT('',#2052);
#727=VERTEX_POINT('',#2055);
#728=VERTEX_POINT('',#2058);
#729=VERTEX_POINT('',#2060);
#730=EDGE_CURVE('',#620,#620,#510,.T.);
#731=EDGE_CURVE('',#621,#621,#511,.T.);
#732=EDGE_CURVE('',#622,#622,#512,.T.);
#733=EDGE_CURVE('',#623,#623,#513,.T.);
#734=EDGE_CURVE('',#624,#624,#514,.T.);
#735=EDGE_CURVE('',#625,#625,#515,.T.);
#736=EDGE_CURVE('',#626,#626,#516,.T.);
#737=EDGE_CURVE('',#627,#627,#517,.T.);
#738=EDGE_CURVE('',#628,#628,#518,.T.);
#739=EDGE_CURVE('',#629,#629,#519,.T.);
#740=EDGE_CURVE('',#630,#630,#520,.T.);
#741=EDGE_CURVE('',#631,#631,#521,.T.);
#742=EDGE_CURVE('',#632,#632,#522,.T.);
#743=EDGE_CURVE('',#633,#633,#523,.T.);
#744=EDGE_CURVE('',#634,#634,#524,.T.);
#745=EDGE_CURVE('',#635,#635,#525,.T.);
#746=EDGE_CURVE('',#636,#636,#526,.T.);
#747=EDGE_CURVE('',#637,#637,#527,.T.);
#748=EDGE_CURVE('',#638,#638,#528,.T.);
#749=EDGE_CURVE('',#639,#639,#529,.T.);
#750=EDGE_CURVE('',#640,#640,#530,.T.);
#751=EDGE_CURVE('',#641,#641,#531,.T.);
#752=EDGE_CURVE('',#642,#642,#532,.T.);
#753=EDGE_CURVE('',#643,#643,#533,.T.);
#754=EDGE_CURVE('',#644,#644,#534,.T.);
#755=EDGE_CURVE('',#645,#645,#535,.T.);
#756=EDGE_CURVE('',#646,#646,#536,.T.);
#757=EDGE_CURVE('',#647,#647,#537,.T.);
#758=EDGE_CURVE('',#648,#648,#538,.T.);
#759=EDGE_CURVE('',#649,#649,#539,.T.);
#760=EDGE_CURVE('',#650,#650,#540,.T.);
#761=EDGE_CURVE('',#651,#651,#541,.T.);
#762=EDGE_CURVE('',#652,#652,#542,.T.);
#763=EDGE_CURVE('',#653,#653,#543,.T.);
#764=EDGE_CURVE('',#654,#654,#544,.T.);
#765=EDGE_CURVE('',#655,#655,#545,.T.);
#766=EDGE_CURVE('',#656,#656,#546,.T.);
#767=EDGE_CURVE('',#657,#657,#547,.T.);
#768=EDGE_CURVE('',#658,#658,#548,.T.);
#769=EDGE_CURVE('',#659,#659,#549,.T.);
#770=EDGE_CURVE('',#660,#660,#550,.T.);
#771=EDGE_CURVE('',#661,#661,#551,.T.);
#772=EDGE_CURVE('',#662,#662,#552,.T.);
#773=EDGE_CURVE('',#663,#663,#553,.T.);
#774=EDGE_CURVE('',#664,#664,#554,.T.);
#775=EDGE_CURVE('',#665,#665,#555,.T.);
#776=EDGE_CURVE('',#666,#666,#556,.T.);
#777=EDGE_CURVE('',#667,#667,#557,.T.);
#778=EDGE_CURVE('',#668,#668,#558,.T.);
#779=EDGE_CURVE('',#669,#669,#559,.T.);
#780=EDGE_CURVE('',#670,#670,#560,.T.);
#781=EDGE_CURVE('',#671,#671,#561,.T.);
#782=EDGE_CURVE('',#672,#672,#562,.T.);
#783=EDGE_CURVE('',#673,#673,#563,.T.);
#784=EDGE_CURVE('',#674,#674,#564,.T.);
#785=EDGE_CURVE('',#675,#675,#565,.T.);
#786=EDGE_CURVE('',#676,#676,#566,.T.);
#787=EDGE_CURVE('',#677,#677,#567,.T.);
#788=EDGE_CURVE('',#678,#678,#568,.T.);
#789=EDGE_CURVE('',#679,#679,#569,.T.);
#790=EDGE_CURVE('',#680,#680,#570,.T.);
#791=EDGE_CURVE('',#681,#681,#571,.T.);
#792=EDGE_CURVE('',#682,#682,#572,.T.);
#793=EDGE_CURVE('',#683,#683,#573,.T.);
#794=EDGE_CURVE('',#684,#684,#574,.T.);
#795=EDGE_CURVE('',#685,#685,#575,.T.);
#796=EDGE_CURVE('',#686,#686,#576,.T.);
#797=EDGE_CURVE('',#687,#687,#577,.T.);
#798=EDGE_CURVE('',#688,#688,#578,.T.);
#799=EDGE_CURVE('',#689,#689,#579,.T.);
#800=EDGE_CURVE('',#690,#690,#580,.T.);
#801=EDGE_CURVE('',#691,#691,#581,.T.);
#802=EDGE_CURVE('',#692,#692,#582,.T.);
#803=EDGE_CURVE('',#693,#693,#583,.T.);
#804=EDGE_CURVE('',#694,#694,#584,.T.);
#805=EDGE_CURVE('',#695,#695,#585,.T.);
#806=EDGE_CURVE('',#696,#696,#586,.T.);
#807=EDGE_CURVE('',#697,#697,#587,.T.);
#808=EDGE_CURVE('',#698,#698,#588,.T.);
#809=EDGE_CURVE('',#699,#699,#589,.T.);
#810=EDGE_CURVE('',#700,#700,#590,.T.);
#811=EDGE_CURVE('',#701,#701,#591,.T.);
#812=EDGE_CURVE('',#702,#702,#592,.T.);
#813=EDGE_CURVE('',#703,#703,#593,.T.);
#814=EDGE_CURVE('',#704,#704,#594,.T.);
#815=EDGE_CURVE('',#705,#705,#595,.T.);
#816=EDGE_CURVE('',#706,#706,#596,.T.);
#817=EDGE_CURVE('',#707,#707,#597,.T.);
#818=EDGE_CURVE('',#708,#708,#598,.T.);
#819=EDGE_CURVE('',#709,#709,#599,.T.);
#820=EDGE_CURVE('',#710,#710,#600,.T.);
#821=EDGE_CURVE('',#711,#711,#601,.T.);
#822=EDGE_CURVE('',#712,#712,#602,.T.);
#823=EDGE_CURVE('',#713,#713,#603,.T.);
#824=EDGE_CURVE('',#714,#714,#604,.T.);
#825=EDGE_CURVE('',#715,#715,#605,.T.);
#826=EDGE_CURVE('',#716,#716,#606,.T.);
#827=EDGE_CURVE('',#717,#717,#607,.T.);
#828=EDGE_CURVE('',#718,#718,#608,.T.);
#829=EDGE_CURVE('',#719,#719,#609,.T.);
#830=EDGE_CURVE('',#720,#720,#610,.T.);
#831=EDGE_CURVE('',#721,#721,#611,.T.);
#832=EDGE_CURVE('',#722,#722,#612,.T.);
#833=EDGE_CURVE('',#723,#723,#613,.T.);
#834=EDGE_CURVE('',#724,#724,#614,.T.);
#835=EDGE_CURVE('',#725,#725,#615,.T.);
#836=EDGE_CURVE('',#726,#726,#616,.T.);
#837=EDGE_CURVE('',#727,#727,#617,.T.);
#838=EDGE_CURVE('',#728,#728,#618,.T.);
#839=EDGE_CURVE('',#729,#729,#619,.T.);
#840=ORIENTED_EDGE('',*,*,#730,.T.);
#841=ORIENTED_EDGE('',*,*,#731,.F.);
#842=ORIENTED_EDGE('',*,*,#732,.F.);
#843=ORIENTED_EDGE('',*,*,#730,.F.);
#844=ORIENTED_EDGE('',*,*,#733,.F.);
#845=ORIENTED_EDGE('',*,*,#731,.T.);
#846=ORIENTED_EDGE('',*,*,#734,.T.);
#847=ORIENTED_EDGE('',*,*,#735,.F.);
#848=ORIENTED_EDGE('',*,*,#736,.F.);
#849=ORIENTED_EDGE('',*,*,#734,.F.);
#850=ORIENTED_EDGE('',*,*,#737,.F.);
#851=ORIENTED_EDGE('',*,*,#735,.T.);
#852=ORIENTED_EDGE('',*,*,#738,.T.);
#853=ORIENTED_EDGE('',*,*,#739,.F.);
#854=ORIENTED_EDGE('',*,*,#740,.F.);
#855=ORIENTED_EDGE('',*,*,#738,.F.);
#856=ORIENTED_EDGE('',*,*,#741,.F.);
#857=ORIENTED_EDGE('',*,*,#739,.T.);
#858=ORIENTED_EDGE('',*,*,#742,.T.);
#859=ORIENTED_EDGE('',*,*,#743,.F.);
#860=ORIENTED_EDGE('',*,*,#744,.F.);
#861=ORIENTED_EDGE('',*,*,#742,.F.);
#862=ORIENTED_EDGE('',*,*,#745,.F.);
#863=ORIENTED_EDGE('',*,*,#743,.T.);
#864=ORIENTED_EDGE('',*,*,#746,.T.);
#865=ORIENTED_EDGE('',*,*,#747,.F.);
#866=ORIENTED_EDGE('',*,*,#748,.F.);
#867=ORIENTED_EDGE('',*,*,#746,.F.);
#868=ORIENTED_EDGE('',*,*,#749,.F.);
#869=ORIENTED_EDGE('',*,*,#747,.T.);
#870=ORIENTED_EDGE('',*,*,#750,.T.);
#871=ORIENTED_EDGE('',*,*,#751,.F.);
#872=ORIENTED_EDGE('',*,*,#752,.F.);
#873=ORIENTED_EDGE('',*,*,#750,.F.);
#874=ORIENTED_EDGE('',*,*,#753,.F.);
#875=ORIENTED_EDGE('',*,*,#751,.T.);
#876=ORIENTED_EDGE('',*,*,#754,.T.);
#877=ORIENTED_EDGE('',*,*,#755,.F.);
#878=ORIENTED_EDGE('',*,*,#756,.F.);
#879=ORIENTED_EDGE('',*,*,#754,.F.);
#880=ORIENTED_EDGE('',*,*,#757,.F.);
#881=ORIENTED_EDGE('',*,*,#755,.T.);
#882=ORIENTED_EDGE('',*,*,#758,.T.);
#883=ORIENTED_EDGE('',*,*,#759,.F.);
#884=ORIENTED_EDGE('',*,*,#760,.F.);
#885=ORIENTED_EDGE('',*,*,#758,.F.);
#886=ORIENTED_EDGE('',*,*,#761,.F.);
#887=ORIENTED_EDGE('',*,*,#759,.T.);
#888=ORIENTED_EDGE('',*,*,#762,.T.);
#889=ORIENTED_EDGE('',*,*,#763,.F.);
#890=ORIENTED_EDGE('',*,*,#764,.F.);
#891=ORIENTED_EDGE('',*,*,#762,.F.);
#892=ORIENTED_EDGE('',*,*,#765,.F.);
#893=ORIENTED_EDGE('',*,*,#763,.T.);
#894=ORIENTED_EDGE('',*,*,#766,.T.);
#895=ORIENTED_EDGE('',*,*,#767,.F.);
#896=ORIENTED_EDGE('',*,*,#768,.F.);
#897=ORIENTED_EDGE('',*,*,#766,.F.);
#898=ORIENTED_EDGE('',*,*,#769,.F.);
#899=ORIENTED_EDGE('',*,*,#767,.T.);
#900=ORIENTED_EDGE('',*,*,#770,.T.);
#901=ORIENTED_EDGE('',*,*,#771,.F.);
#902=ORIENTED_EDGE('',*,*,#772,.F.);
#903=ORIENTED_EDGE('',*,*,#770,.F.);
#904=ORIENTED_EDGE('',*,*,#773,.F.);
#905=ORIENTED_EDGE('',*,*,#771,.T.);
#906=ORIENTED_EDGE('',*,*,#774,.T.);
#907=ORIENTED_EDGE('',*,*,#775,.F.);
#908=ORIENTED_EDGE('',*,*,#776,.F.);
#909=ORIENTED_EDGE('',*,*,#774,.F.);
#910=ORIENTED_EDGE('',*,*,#777,.F.);
#911=ORIENTED_EDGE('',*,*,#775,.T.);
#912=ORIENTED_EDGE('',*,*,#778,.T.);
#913=ORIENTED_EDGE('',*,*,#779,.F.);
#914=ORIENTED_EDGE('',*,*,#780,.F.);
#915=ORIENTED_EDGE('',*,*,#778,.F.);
#916=ORIENTED_EDGE('',*,*,#781,.F.);
#917=ORIENTED_EDGE('',*,*,#779,.T.);
#918=ORIENTED_EDGE('',*,*,#782,.T.);
#919=ORIENTED_EDGE('',*,*,#783,.F.);
#920=ORIENTED_EDGE('',*,*,#784,.F.);
#921=ORIENTED_EDGE('',*,*,#782,.F.);
#922=ORIENTED_EDGE('',*,*,#785,.F.);
#923=ORIENTED_EDGE('',*,*,#783,.T.);
#924=ORIENTED_EDGE('',*,*,#786,.T.);
#925=ORIENTED_EDGE('',*,*,#787,.F.);
#926=ORIENTED_EDGE('',*,*,#788,.F.);
#927=ORIENTED_EDGE('',*,*,#786,.F.);
#928=ORIENTED_EDGE('',*,*,#789,.F.);
#929=ORIENTED_EDGE('',*,*,#787,.T.);
#930=ORIENTED_EDGE('',*,*,#790,.T.);
#931=ORIENTED_EDGE('',*,*,#791,.F.);
#932=ORIENTED_EDGE('',*,*,#792,.F.);
#933=ORIENTED_EDGE('',*,*,#790,.F.);
#934=ORIENTED_EDGE('',*,*,#793,.F.);
#935=ORIENTED_EDGE('',*,*,#791,.T.);
#936=ORIENTED_EDGE('',*,*,#794,.T.);
#937=ORIENTED_EDGE('',*,*,#795,.F.);
#938=ORIENTED_EDGE('',*,*,#796,.F.);
#939=ORIENTED_EDGE('',*,*,#794,.F.);
#940=ORIENTED_EDGE('',*,*,#797,.F.);
#941=ORIENTED_EDGE('',*,*,#795,.T.);
#942=ORIENTED_EDGE('',*,*,#798,.T.);
#943=ORIENTED_EDGE('',*,*,#799,.F.);
#944=ORIENTED_EDGE('',*,*,#800,.F.);
#945=ORIENTED_EDGE('',*,*,#798,.F.);
#946=ORIENTED_EDGE('',*,*,#801,.F.);
#947=ORIENTED_EDGE('',*,*,#799,.T.);
#948=ORIENTED_EDGE('',*,*,#802,.T.);
#949=ORIENTED_EDGE('',*,*,#803,.F.);
#950=ORIENTED_EDGE('',*,*,#804,.F.);
#951=ORIENTED_EDGE('',*,*,#802,.F.);
#952=ORIENTED_EDGE('',*,*,#805,.F.);
#953=ORIENTED_EDGE('',*,*,#803,.T.);
#954=ORIENTED_EDGE('',*,*,#806,.T.);
#955=ORIENTED_EDGE('',*,*,#807,.F.);
#956=ORIENTED_EDGE('',*,*,#808,.F.);
#957=ORIENTED_EDGE('',*,*,#806,.F.);
#958=ORIENTED_EDGE('',*,*,#809,.F.);
#959=ORIENTED_EDGE('',*,*,#807,.T.);
#960=ORIENTED_EDGE('',*,*,#810,.T.);
#961=ORIENTED_EDGE('',*,*,#811,.F.);
#962=ORIENTED_EDGE('',*,*,#812,.F.);
#963=ORIENTED_EDGE('',*,*,#810,.F.);
#964=ORIENTED_EDGE('',*,*,#813,.F.);
#965=ORIENTED_EDGE('',*,*,#811,.T.);
#966=ORIENTED_EDGE('',*,*,#814,.T.);
#967=ORIENTED_EDGE('',*,*,#815,.F.);
#968=ORIENTED_EDGE('',*,*,#816,.F.);
#969=ORIENTED_EDGE('',*,*,#814,.F.);
#970=ORIENTED_EDGE('',*,*,#817,.F.);
#971=ORIENTED_EDGE('',*,*,#815,.T.);
#972=ORIENTED_EDGE('',*,*,#818,.T.);
#973=ORIENTED_EDGE('',*,*,#819,.F.);
#974=ORIENTED_EDGE('',*,*,#820,.F.);
#975=ORIENTED_EDGE('',*,*,#818,.F.);
#976=ORIENTED_EDGE('',*,*,#821,.F.);
#977=ORIENTED_EDGE('',*,*,#819,.T.);
#978=ORIENTED_EDGE('',*,*,#822,.T.);
#979=ORIENTED_EDGE('',*,*,#823,.F.);
#980=ORIENTED_EDGE('',*,*,#824,.F.);
#981=ORIENTED_EDGE('',*,*,#822,.F.);
#982=ORIENTED_EDGE('',*,*,#825,.F.);
#983=ORIENTED_EDGE('',*,*,#823,.T.);
#984=ORIENTED_EDGE('',*,*,#826,.T.);
#985=ORIENTED_EDGE('',*,*,#827,.F.);
#986=ORIENTED_EDGE('',*,*,#828,.F.);
#987=ORIENTED_EDGE('',*,*,#826,.F.);
#988=ORIENTED_EDGE('',*,*,#829,.F.);
#989=ORIENTED_EDGE('',*,*,#827,.T.);
#990=ORIENTED_EDGE('',*,*,#830,.T.);
#991=ORIENTED_EDGE('',*,*,#831,.F.);
#992=ORIENTED_EDGE('',*,*,#832,.F.);
#993=ORIENTED_EDGE('',*,*,#830,.F.);
#994=ORIENTED_EDGE('',*,*,#833,.F.);
#995=ORIENTED_EDGE('',*,*,#831,.T.);
#996=ORIENTED_EDGE('',*,*,#834,.T.);
#997=ORIENTED_EDGE('',*,*,#835,.F.);
#998=ORIENTED_EDGE('',*,*,#836,.F.);
#999=ORIENTED_EDGE('',*,*,#834,.F.);
#1000=ORIENTED_EDGE('',*,*,#837,.F.);
#1001=ORIENTED_EDGE('',*,*,#835,.T.);
#1002=ORIENTED_EDGE('',*,*,#838,.F.);
#1003=ORIENTED_EDGE('',*,*,#839,.F.);
#1004=ORIENTED_EDGE('',*,*,#839,.T.);
#1005=ORIENTED_EDGE('',*,*,#733,.T.);
#1006=ORIENTED_EDGE('',*,*,#737,.T.);
#1007=ORIENTED_EDGE('',*,*,#741,.T.);
#1008=ORIENTED_EDGE('',*,*,#745,.T.);
#1009=ORIENTED_EDGE('',*,*,#749,.T.);
#1010=ORIENTED_EDGE('',*,*,#753,.T.);
#1011=ORIENTED_EDGE('',*,*,#757,.T.);
#1012=ORIENTED_EDGE('',*,*,#761,.T.);
#1013=ORIENTED_EDGE('',*,*,#765,.T.);
#1014=ORIENTED_EDGE('',*,*,#769,.T.);
#1015=ORIENTED_EDGE('',*,*,#773,.T.);
#1016=ORIENTED_EDGE('',*,*,#777,.T.);
#1017=ORIENTED_EDGE('',*,*,#781,.T.);
#1018=ORIENTED_EDGE('',*,*,#785,.T.);
#1019=ORIENTED_EDGE('',*,*,#789,.T.);
#1020=ORIENTED_EDGE('',*,*,#793,.T.);
#1021=ORIENTED_EDGE('',*,*,#797,.T.);
#1022=ORIENTED_EDGE('',*,*,#801,.T.);
#1023=ORIENTED_EDGE('',*,*,#805,.T.);
#1024=ORIENTED_EDGE('',*,*,#809,.T.);
#1025=ORIENTED_EDGE('',*,*,#813,.T.);
#1026=ORIENTED_EDGE('',*,*,#817,.T.);
#1027=ORIENTED_EDGE('',*,*,#821,.T.);
#1028=ORIENTED_EDGE('',*,*,#825,.T.);
#1029=ORIENTED_EDGE('',*,*,#829,.T.);
#1030=ORIENTED_EDGE('',*,*,#833,.T.);
#1031=ORIENTED_EDGE('',*,*,#837,.T.);
#1032=ORIENTED_EDGE('',*,*,#838,.T.);
#1033=ORIENTED_EDGE('',*,*,#732,.T.);
#1034=ORIENTED_EDGE('',*,*,#736,.T.);
#1035=ORIENTED_EDGE('',*,*,#740,.T.);
#1036=ORIENTED_EDGE('',*,*,#744,.T.);
#1037=ORIENTED_EDGE('',*,*,#748,.T.);
#1038=ORIENTED_EDGE('',*,*,#752,.T.);
#1039=ORIENTED_EDGE('',*,*,#756,.T.);
#1040=ORIENTED_EDGE('',*,*,#760,.T.);
#1041=ORIENTED_EDGE('',*,*,#764,.T.);
#1042=ORIENTED_EDGE('',*,*,#768,.T.);
#1043=ORIENTED_EDGE('',*,*,#772,.T.);
#1044=ORIENTED_EDGE('',*,*,#776,.T.);
#1045=ORIENTED_EDGE('',*,*,#780,.T.);
#1046=ORIENTED_EDGE('',*,*,#784,.T.);
#1047=ORIENTED_EDGE('',*,*,#788,.T.);
#1048=ORIENTED_EDGE('',*,*,#792,.T.);
#1049=ORIENTED_EDGE('',*,*,#796,.T.);
#1050=ORIENTED_EDGE('',*,*,#800,.T.);
#1051=ORIENTED_EDGE('',*,*,#804,.T.);
#1052=ORIENTED_EDGE('',*,*,#808,.T.);
#1053=ORIENTED_EDGE('',*,*,#812,.T.);
#1054=ORIENTED_EDGE('',*,*,#816,.T.);
#1055=ORIENTED_EDGE('',*,*,#820,.T.);
#1056=ORIENTED_EDGE('',*,*,#824,.T.);
#1057=ORIENTED_EDGE('',*,*,#828,.T.);
#1058=ORIENTED_EDGE('',*,*,#832,.T.);
#1059=ORIENTED_EDGE('',*,*,#836,.T.);
#1060=PLANE('',#1175);
#1061=PLANE('',#1182);
#1062=PLANE('',#1189);
#1063=PLANE('',#1196);
#1064=PLANE('',#1203);
#1065=PLANE('',#1210);
#1066=PLANE('',#1217);
#1067=PLANE('',#1224);
#1068=PLANE('',#1231);
#1069=PLANE('',#1238);
#1070=PLANE('',#1245);
#1071=PLANE('',#1252);
#1072=PLANE('',#1259);
#1073=PLANE('',#1266);
#1074=PLANE('',#1273);
#1075=PLANE('',#1280);
#1076=PLANE('',#1287);
#1077=PLANE('',#1294);
#1078=PLANE('',#1301);
#1079=PLANE('',#1308);
#1080=PLANE('',#1315);
#1081=PLANE('',#1322);
#1082=PLANE('',#1329);
#1083=PLANE('',#1336);
#1084=PLANE('',#1343);
#1085=PLANE('',#1350);
#1086=PLANE('',#1357);
#1087=PLANE('',#1367);
#1088=PLANE('',#1368);
#1089=ADVANCED_FACE('',(#206,#70),#1060,.T.);
#1090=ADVANCED_FACE('',(#207,#71),#15,.F.);
#1091=ADVANCED_FACE('',(#208,#72),#16,.F.);
#1092=ADVANCED_FACE('',(#209,#73),#1061,.T.);
#1093=ADVANCED_FACE('',(#210,#74),#17,.F.);
#1094=ADVANCED_FACE('',(#211,#75),#18,.F.);
#1095=ADVANCED_FACE('',(#212,#76),#1062,.T.);
#1096=ADVANCED_FACE('',(#213,#77),#19,.F.);
#1097=ADVANCED_FACE('',(#214,#78),#20,.F.);
#1098=ADVANCED_FACE('',(#215,#79),#1063,.T.);
#1099=ADVANCED_FACE('',(#216,#80),#21,.F.);
#1100=ADVANCED_FACE('',(#217,#81),#22,.F.);
#1101=ADVANCED_FACE('',(#218,#82),#1064,.T.);
#1102=ADVANCED_FACE('',(#219,#83),#23,.F.);
#1103=ADVANCED_FACE('',(#220,#84),#24,.F.);
#1104=ADVANCED_FACE('',(#221,#85),#1065,.T.);
#1105=ADVANCED_FACE('',(#222,#86),#25,.F.);
#1106=ADVANCED_FACE('',(#223,#87),#26,.F.);
#1107=ADVANCED_FACE('',(#224,#88),#1066,.T.);
#1108=ADVANCED_FACE('',(#225,#89),#27,.F.);
#1109=ADVANCED_FACE('',(#226,#90),#28,.F.);
#1110=ADVANCED_FACE('',(#227,#91),#1067,.T.);
#1111=ADVANCED_FACE('',(#228,#92),#29,.F.);
#1112=ADVANCED_FACE('',(#229,#93),#30,.F.);
#1113=ADVANCED_FACE('',(#230,#94),#1068,.T.);
#1114=ADVANCED_FACE('',(#231,#95),#31,.F.);
#1115=ADVANCED_FACE('',(#232,#96),#32,.F.);
#1116=ADVANCED_FACE('',(#233,#97),#1069,.T.);
#1117=ADVANCED_FACE('',(#234,#98),#33,.F.);
#1118=ADVANCED_FACE('',(#235,#99),#34,.F.);
#1119=ADVANCED_FACE('',(#236,#100),#1070,.T.);
#1120=ADVANCED_FACE('',(#237,#101),#35,.F.);
#1121=ADVANCED_FACE('',(#238,#102),#36,.F.);
#1122=ADVANCED_FACE('',(#239,#103),#1071,.T.);
#1123=ADVANCED_FACE('',(#240,#104),#37,.F.);
#1124=ADVANCED_FACE('',(#241,#105),#38,.F.);
#1125=ADVANCED_FACE('',(#242,#106),#1072,.T.);
#1126=ADVANCED_FACE('',(#243,#107),#39,.F.);
#1127=ADVANCED_FACE('',(#244,#108),#40,.F.);
#1128=ADVANCED_FACE('',(#245,#109),#1073,.T.);
#1129=ADVANCED_FACE('',(#246,#110),#41,.F.);
#1130=ADVANCED_FACE('',(#247,#111),#42,.F.);
#1131=ADVANCED_FACE('',(#248,#112),#1074,.T.);
#1132=ADVANCED_FACE('',(#249,#113),#43,.F.);
#1133=ADVANCED_FACE('',(#250,#114),#44,.F.);
#1134=ADVANCED_FACE('',(#251,#115),#1075,.T.);
#1135=ADVANCED_FACE('',(#252,#116),#45,.F.);
#1136=ADVANCED_FACE('',(#253,#117),#46,.F.);
#1137=ADVANCED_FACE('',(#254,#118),#1076,.T.);
#1138=ADVANCED_FACE('',(#255,#119),#47,.F.);
#1139=ADVANCED_FACE('',(#256,#120),#48,.F.);
#1140=ADVANCED_FACE('',(#257,#121),#1077,.T.);
#1141=ADVANCED_FACE('',(#258,#122),#49,.F.);
#1142=ADVANCED_FACE('',(#259,#123),#50,.F.);
#1143=ADVANCED_FACE('',(#260,#124),#1078,.T.);
#1144=ADVANCED_FACE('',(#261,#125),#51,.F.);
#1145=ADVANCED_FACE('',(#262,#126),#52,.F.);
#1146=ADVANCED_FACE('',(#263,#127),#1079,.T.);
#1147=ADVANCED_FACE('',(#264,#128),#53,.F.);
#1148=ADVANCED_FACE('',(#265,#129),#54,.F.);
#1149=ADVANCED_FACE('',(#266,#130),#1080,.T.);
#1150=ADVANCED_FACE('',(#267,#131),#55,.F.);
#1151=ADVANCED_FACE('',(#268,#132),#56,.F.);
#1152=ADVANCED_FACE('',(#269,#133),#1081,.T.);
#1153=ADVANCED_FACE('',(#270,#134),#57,.F.);
#1154=ADVANCED_FACE('',(#271,#135),#58,.F.);
#1155=ADVANCED_FACE('',(#272,#136),#1082,.T.);
#1156=ADVANCED_FACE('',(#273,#137),#59,.F.);
#1157=ADVANCED_FACE('',(#274,#138),#60,.F.);
#1158=ADVANCED_FACE('',(#275,#139),#1083,.T.);
#1159=ADVANCED_FACE('',(#276,#140),#61,.F.);
#1160=ADVANCED_FACE('',(#277,#141),#62,.F.);
#1161=ADVANCED_FACE('',(#278,#142),#1084,.T.);
#1162=ADVANCED_FACE('',(#279,#143),#63,.F.);
#1163=ADVANCED_FACE('',(#280,#144),#64,.F.);
#1164=ADVANCED_FACE('',(#281,#145),#1085,.T.);
#1165=ADVANCED_FACE('',(#282,#146),#65,.F.);
#1166=ADVANCED_FACE('',(#283,#147),#66,.F.);
#1167=ADVANCED_FACE('',(#284,#148),#1086,.T.);
#1168=ADVANCED_FACE('',(#285,#149),#67,.F.);
#1169=ADVANCED_FACE('',(#286,#150),#68,.F.);
#1170=ADVANCED_FACE('',(#287,#151),#69,.T.);
#1171=ADVANCED_FACE('',(#288,#152,#153,#154,#155,#156,#157,#158,#159,#160,
#161,#162,#163,#164,#165,#166,#167,#168,#169,#170,#171,#172,#173,#174,#175,
#176,#177,#178),#1087,.F.);
#1172=ADVANCED_FACE('',(#289,#179,#180,#181,#182,#183,#184,#185,#186,#187,
#188,#189,#190,#191,#192,#193,#194,#195,#196,#197,#198,#199,#200,#201,#202,
#203,#204,#205),#1088,.T.);
#1173=CLOSED_SHELL('',(#1089,#1090,#1091,#1092,#1093,#1094,#1095,#1096,
#1097,#1098,#1099,#1100,#1101,#1102,#1103,#1104,#1105,#1106,#1107,#1108,
#1109,#1110,#1111,#1112,#1113,#1114,#1115,#1116,#1117,#1118,#1119,#1120,
#1121,#1122,#1123,#1124,#1125,#1126,#1127,#1128,#1129,#1130,#1131,#1132,
#1133,#1134,#1135,#1136,#1137,#1138,#1139,#1140,#1141,#1142,#1143,#1144,
#1145,#1146,#1147,#1148,#1149,#1150,#1151,#1152,#1153,#1154,#1155,#1156,
#1157,#1158,#1159,#1160,#1161,#1162,#1163,#1164,#1165,#1166,#1167,#1168,
#1169,#1170,#1171,#1172));
#1174=AXIS2_PLACEMENT_3D('placement',#1759,#1369,#1370);
#1175=AXIS2_PLACEMENT_3D('',#1760,#1371,#1372);
#1176=AXIS2_PLACEMENT_3D('',#1762,#1373,#1374);
#1177=AXIS2_PLACEMENT_3D('',#1764,#1375,#1376);
#1178=AXIS2_PLACEMENT_3D('',#1765,#1377,#1378);
#1179=AXIS2_PLACEMENT_3D('',#1767,#1379,#1380);
#1180=AXIS2_PLACEMENT_3D('',#1768,#1381,#1382);
#1181=AXIS2_PLACEMENT_3D('',#1770,#1383,#1384);
#1182=AXIS2_PLACEMENT_3D('',#1771,#1385,#1386);
#1183=AXIS2_PLACEMENT_3D('',#1773,#1387,#1388);
#1184=AXIS2_PLACEMENT_3D('',#1775,#1389,#1390);
#1185=AXIS2_PLACEMENT_3D('',#1776,#1391,#1392);
#1186=AXIS2_PLACEMENT_3D('',#1778,#1393,#1394);
#1187=AXIS2_PLACEMENT_3D('',#1779,#1395,#1396);
#1188=AXIS2_PLACEMENT_3D('',#1781,#1397,#1398);
#1189=AXIS2_PLACEMENT_3D('',#1782,#1399,#1400);
#1190=AXIS2_PLACEMENT_3D('',#1784,#1401,#1402);
#1191=AXIS2_PLACEMENT_3D('',#1786,#1403,#1404);
#1192=AXIS2_PLACEMENT_3D('',#1787,#1405,#1406);
#1193=AXIS2_PLACEMENT_3D('',#1789,#1407,#1408);
#1194=AXIS2_PLACEMENT_3D('',#1790,#1409,#1410);
#1195=AXIS2_PLACEMENT_3D('',#1792,#1411,#1412);
#1196=AXIS2_PLACEMENT_3D('',#1793,#1413,#1414);
#1197=AXIS2_PLACEMENT_3D('',#1795,#1415,#1416);
#1198=AXIS2_PLACEMENT_3D('',#1797,#1417,#1418);
#1199=AXIS2_PLACEMENT_3D('',#1798,#1419,#1420);
#1200=AXIS2_PLACEMENT_3D('',#1800,#1421,#1422);
#1201=AXIS2_PLACEMENT_3D('',#1801,#1423,#1424);
#1202=AXIS2_PLACEMENT_3D('',#1803,#1425,#1426);
#1203=AXIS2_PLACEMENT_3D('',#1804,#1427,#1428);
#1204=AXIS2_PLACEMENT_3D('',#1806,#1429,#1430);
#1205=AXIS2_PLACEMENT_3D('',#1808,#1431,#1432);
#1206=AXIS2_PLACEMENT_3D('',#1809,#1433,#1434);
#1207=AXIS2_PLACEMENT_3D('',#1811,#1435,#1436);
#1208=AXIS2_PLACEMENT_3D('',#1812,#1437,#1438);
#1209=AXIS2_PLACEMENT_3D('',#1814,#1439,#1440);
#1210=AXIS2_PLACEMENT_3D('',#1815,#1441,#1442);
#1211=AXIS2_PLACEMENT_3D('',#1817,#1443,#1444);
#1212=AXIS2_PLACEMENT_3D('',#1819,#1445,#1446);
#1213=AXIS2_PLACEMENT_3D('',#1820,#1447,#1448);
#1214=AXIS2_PLACEMENT_3D('',#1822,#1449,#1450);
#1215=AXIS2_PLACEMENT_3D('',#1823,#1451,#1452);
#1216=AXIS2_PLACEMENT_3D('',#1825,#1453,#1454);
#1217=AXIS2_PLACEMENT_3D('',#1826,#1455,#1456);
#1218=AXIS2_PLACEMENT_3D('',#1828,#1457,#1458);
#1219=AXIS2_PLACEMENT_3D('',#1830,#1459,#1460);
#1220=AXIS2_PLACEMENT_3D('',#1831,#1461,#1462);
#1221=AXIS2_PLACEMENT_3D('',#1833,#1463,#1464);
#1222=AXIS2_PLACEMENT_3D('',#1834,#1465,#1466);
#1223=AXIS2_PLACEMENT_3D('',#1836,#1467,#1468);
#1224=AXIS2_PLACEMENT_3D('',#1837,#1469,#1470);
#1225=AXIS2_PLACEMENT_3D('',#1839,#1471,#1472);
#1226=AXIS2_PLACEMENT_3D('',#1841,#1473,#1474);
#1227=AXIS2_PLACEMENT_3D('',#1842,#1475,#1476);
#1228=AXIS2_PLACEMENT_3D('',#1844,#1477,#1478);
#1229=AXIS2_PLACEMENT_3D('',#1845,#1479,#1480);
#1230=AXIS2_PLACEMENT_3D('',#1847,#1481,#1482);
#1231=AXIS2_PLACEMENT_3D('',#1848,#1483,#1484);
#1232=AXIS2_PLACEMENT_3D('',#1850,#1485,#1486);
#1233=AXIS2_PLACEMENT_3D('',#1852,#1487,#1488);
#1234=AXIS2_PLACEMENT_3D('',#1853,#1489,#1490);
#1235=AXIS2_PLACEMENT_3D('',#1855,#1491,#1492);
#1236=AXIS2_PLACEMENT_3D('',#1856,#1493,#1494);
#1237=AXIS2_PLACEMENT_3D('',#1858,#1495,#1496);
#1238=AXIS2_PLACEMENT_3D('',#1859,#1497,#1498);
#1239=AXIS2_PLACEMENT_3D('',#1861,#1499,#1500);
#1240=AXIS2_PLACEMENT_3D('',#1863,#1501,#1502);
#1241=AXIS2_PLACEMENT_3D('',#1864,#1503,#1504);
#1242=AXIS2_PLACEMENT_3D('',#1866,#1505,#1506);
#1243=AXIS2_PLACEMENT_3D('',#1867,#1507,#1508);
#1244=AXIS2_PLACEMENT_3D('',#1869,#1509,#1510);
#1245=AXIS2_PLACEMENT_3D('',#1870,#1511,#1512);
#1246=AXIS2_PLACEMENT_3D('',#1872,#1513,#1514);
#1247=AXIS2_PLACEMENT_3D('',#1874,#1515,#1516);
#1248=AXIS2_PLACEMENT_3D('',#1875,#1517,#1518);
#1249=AXIS2_PLACEMENT_3D('',#1877,#1519,#1520);
#1250=AXIS2_PLACEMENT_3D('',#1878,#1521,#1522);
#1251=AXIS2_PLACEMENT_3D('',#1880,#1523,#1524);
#1252=AXIS2_PLACEMENT_3D('',#1881,#1525,#1526);
#1253=AXIS2_PLACEMENT_3D('',#1883,#1527,#1528);
#1254=AXIS2_PLACEMENT_3D('',#1885,#1529,#1530);
#1255=AXIS2_PLACEMENT_3D('',#1886,#1531,#1532);
#1256=AXIS2_PLACEMENT_3D('',#1888,#1533,#1534);
#1257=AXIS2_PLACEMENT_3D('',#1889,#1535,#1536);
#1258=AXIS2_PLACEMENT_3D('',#1891,#1537,#1538);
#1259=AXIS2_PLACEMENT_3D('',#1892,#1539,#1540);
#1260=AXIS2_PLACEMENT_3D('',#1894,#1541,#1542);
#1261=AXIS2_PLACEMENT_3D('',#1896,#1543,#1544);
#1262=AXIS2_PLACEMENT_3D('',#1897,#1545,#1546);
#1263=AXIS2_PLACEMENT_3D('',#1899,#1547,#1548);
#1264=AXIS2_PLACEMENT_3D('',#1900,#1549,#1550);
#1265=AXIS2_PLACEMENT_3D('',#1902,#1551,#1552);
#1266=AXIS2_PLACEMENT_3D('',#1903,#1553,#1554);
#1267=AXIS2_PLACEMENT_3D('',#1905,#1555,#1556);
#1268=AXIS2_PLACEMENT_3D('',#1907,#1557,#1558);
#1269=AXIS2_PLACEMENT_3D('',#1908,#1559,#1560);
#1270=AXIS2_PLACEMENT_3D('',#1910,#1561,#1562);
#1271=AXIS2_PLACEMENT_3D('',#1911,#1563,#1564);
#1272=AXIS2_PLACEMENT_3D('',#1913,#1565,#1566);
#1273=AXIS2_PLACEMENT_3D('',#1914,#1567,#1568);
#1274=AXIS2_PLACEMENT_3D('',#1916,#1569,#1570);
#1275=AXIS2_PLACEMENT_3D('',#1918,#1571,#1572);
#1276=AXIS2_PLACEMENT_3D('',#1919,#1573,#1574);
#1277=AXIS2_PLACEMENT_3D('',#1921,#1575,#1576);
#1278=AXIS2_PLACEMENT_3D('',#1922,#1577,#1578);
#1279=AXIS2_PLACEMENT_3D('',#1924,#1579,#1580);
#1280=AXIS2_PLACEMENT_3D('',#1925,#1581,#1582);
#1281=AXIS2_PLACEMENT_3D('',#1927,#1583,#1584);
#1282=AXIS2_PLACEMENT_3D('',#1929,#1585,#1586);
#1283=AXIS2_PLACEMENT_3D('',#1930,#1587,#1588);
#1284=AXIS2_PLACEMENT_3D('',#1932,#1589,#1590);
#1285=AXIS2_PLACEMENT_3D('',#1933,#1591,#1592);
#1286=AXIS2_PLACEMENT_3D('',#1935,#1593,#1594);
#1287=AXIS2_PLACEMENT_3D('',#1936,#1595,#1596);
#1288=AXIS2_PLACEMENT_3D('',#1938,#1597,#1598);
#1289=AXIS2_PLACEMENT_3D('',#1940,#1599,#1600);
#1290=AXIS2_PLACEMENT_3D('',#1941,#1601,#1602);
#1291=AXIS2_PLACEMENT_3D('',#1943,#1603,#1604);
#1292=AXIS2_PLACEMENT_3D('',#1944,#1605,#1606);
#1293=AXIS2_PLACEMENT_3D('',#1946,#1607,#1608);
#1294=AXIS2_PLACEMENT_3D('',#1947,#1609,#1610);
#1295=AXIS2_PLACEMENT_3D('',#1949,#1611,#1612);
#1296=AXIS2_PLACEMENT_3D('',#1951,#1613,#1614);
#1297=AXIS2_PLACEMENT_3D('',#1952,#1615,#1616);
#1298=AXIS2_PLACEMENT_3D('',#1954,#1617,#1618);
#1299=AXIS2_PLACEMENT_3D('',#1955,#1619,#1620);
#1300=AXIS2_PLACEMENT_3D('',#1957,#1621,#1622);
#1301=AXIS2_PLACEMENT_3D('',#1958,#1623,#1624);
#1302=AXIS2_PLACEMENT_3D('',#1960,#1625,#1626);
#1303=AXIS2_PLACEMENT_3D('',#1962,#1627,#1628);
#1304=AXIS2_PLACEMENT_3D('',#1963,#1629,#1630);
#1305=AXIS2_PLACEMENT_3D('',#1965,#1631,#1632);
#1306=AXIS2_PLACEMENT_3D('',#1966,#1633,#1634);
#1307=AXIS2_PLACEMENT_3D('',#1968,#1635,#1636);
#1308=AXIS2_PLACEMENT_3D('',#1969,#1637,#1638);
#1309=AXIS2_PLACEMENT_3D('',#1971,#1639,#1640);
#1310=AXIS2_PLACEMENT_3D('',#1973,#1641,#1642);
#1311=AXIS2_PLACEMENT_3D('',#1974,#1643,#1644);
#1312=AXIS2_PLACEMENT_3D('',#1976,#1645,#1646);
#1313=AXIS2_PLACEMENT_3D('',#1977,#1647,#1648);
#1314=AXIS2_PLACEMENT_3D('',#1979,#1649,#1650);
#1315=AXIS2_PLACEMENT_3D('',#1980,#1651,#1652);
#1316=AXIS2_PLACEMENT_3D('',#1982,#1653,#1654);
#1317=AXIS2_PLACEMENT_3D('',#1984,#1655,#1656);
#1318=AXIS2_PLACEMENT_3D('',#1985,#1657,#1658);
#1319=AXIS2_PLACEMENT_3D('',#1987,#1659,#1660);
#1320=AXIS2_PLACEMENT_3D('',#1988,#1661,#1662);
#1321=AXIS2_PLACEMENT_3D('',#1990,#1663,#1664);
#1322=AXIS2_PLACEMENT_3D('',#1991,#1665,#1666);
#1323=AXIS2_PLACEMENT_3D('',#1993,#1667,#1668);
#1324=AXIS2_PLACEMENT_3D('',#1995,#1669,#1670);
#1325=AXIS2_PLACEMENT_3D('',#1996,#1671,#1672);
#1326=AXIS2_PLACEMENT_3D('',#1998,#1673,#1674);
#1327=AXIS2_PLACEMENT_3D('',#1999,#1675,#1676);
#1328=AXIS2_PLACEMENT_3D('',#2001,#1677,#1678);
#1329=AXIS2_PLACEMENT_3D('',#2002,#1679,#1680);
#1330=AXIS2_PLACEMENT_3D('',#2004,#1681,#1682);
#1331=AXIS2_PLACEMENT_3D('',#2006,#1683,#1684);
#1332=AXIS2_PLACEMENT_3D('',#2007,#1685,#1686);
#1333=AXIS2_PLACEMENT_3D('',#2009,#1687,#1688);
#1334=AXIS2_PLACEMENT_3D('',#2010,#1689,#1690);
#1335=AXIS2_PLACEMENT_3D('',#2012,#1691,#1692);
#1336=AXIS2_PLACEMENT_3D('',#2013,#1693,#1694);
#1337=AXIS2_PLACEMENT_3D('',#2015,#1695,#1696);
#1338=AXIS2_PLACEMENT_3D('',#2017,#1697,#1698);
#1339=AXIS2_PLACEMENT_3D('',#2018,#1699,#1700);
#1340=AXIS2_PLACEMENT_3D('',#2020,#1701,#1702);
#1341=AXIS2_PLACEMENT_3D('',#2021,#1703,#1704);
#1342=AXIS2_PLACEMENT_3D('',#2023,#1705,#1706);
#1343=AXIS2_PLACEMENT_3D('',#2024,#1707,#1708);
#1344=AXIS2_PLACEMENT_3D('',#2026,#1709,#1710);
#1345=AXIS2_PLACEMENT_3D('',#2028,#1711,#1712);
#1346=AXIS2_PLACEMENT_3D('',#2029,#1713,#1714);
#1347=AXIS2_PLACEMENT_3D('',#2031,#1715,#1716);
#1348=AXIS2_PLACEMENT_3D('',#2032,#1717,#1718);
#1349=AXIS2_PLACEMENT_3D('',#2034,#1719,#1720);
#1350=AXIS2_PLACEMENT_3D('',#2035,#1721,#1722);
#1351=AXIS2_PLACEMENT_3D('',#2037,#1723,#1724);
#1352=AXIS2_PLACEMENT_3D('',#2039,#1725,#1726);
#1353=AXIS2_PLACEMENT_3D('',#2040,#1727,#1728);
#1354=AXIS2_PLACEMENT_3D('',#2042,#1729,#1730);
#1355=AXIS2_PLACEMENT_3D('',#2043,#1731,#1732);
#1356=AXIS2_PLACEMENT_3D('',#2045,#1733,#1734);
#1357=AXIS2_PLACEMENT_3D('',#2046,#1735,#1736);
#1358=AXIS2_PLACEMENT_3D('',#2048,#1737,#1738);
#1359=AXIS2_PLACEMENT_3D('',#2050,#1739,#1740);
#1360=AXIS2_PLACEMENT_3D('',#2051,#1741,#1742);
#1361=AXIS2_PLACEMENT_3D('',#2053,#1743,#1744);
#1362=AXIS2_PLACEMENT_3D('',#2054,#1745,#1746);
#1363=AXIS2_PLACEMENT_3D('',#2056,#1747,#1748);
#1364=AXIS2_PLACEMENT_3D('',#2057,#1749,#1750);
#1365=AXIS2_PLACEMENT_3D('',#2059,#1751,#1752);
#1366=AXIS2_PLACEMENT_3D('',#2061,#1753,#1754);
#1367=AXIS2_PLACEMENT_3D('',#2062,#1755,#1756);
#1368=AXIS2_PLACEMENT_3D('',#2063,#1757,#1758);
#1369=DIRECTION('axis',(0.,0.,1.));
#1370=DIRECTION('refdir',(1.,0.,0.));
#1371=DIRECTION('center_axis',(0.,1.,0.));
#1372=DIRECTION('ref_axis',(1.,0.,0.));
#1373=DIRECTION('center_axis',(0.,1.,0.));
#1374=DIRECTION('ref_axis',(1.,0.,0.));
#1375=DIRECTION('center_axis',(0.,1.,0.));
#1376=DIRECTION('ref_axis',(1.,0.,0.));
#1377=DIRECTION('center_axis',(0.,1.,0.));
#1378=DIRECTION('ref_axis',(1.,0.,0.));
#1379=DIRECTION('center_axis',(0.,-1.,0.));
#1380=DIRECTION('ref_axis',(1.,0.,0.));
#1381=DIRECTION('center_axis',(0.,1.,0.));
#1382=DIRECTION('ref_axis',(1.,0.,0.));
#1383=DIRECTION('center_axis',(0.,1.,0.));
#1384=DIRECTION('ref_axis',(1.,0.,0.));
#1385=DIRECTION('center_axis',(0.,1.,0.));
#1386=DIRECTION('ref_axis',(1.,0.,0.));
#1387=DIRECTION('center_axis',(0.,1.,0.));
#1388=DIRECTION('ref_axis',(1.,0.,0.));
#1389=DIRECTION('center_axis',(0.,1.,0.));
#1390=DIRECTION('ref_axis',(1.,0.,0.));
#1391=DIRECTION('center_axis',(0.,1.,0.));
#1392=DIRECTION('ref_axis',(1.,0.,0.));
#1393=DIRECTION('center_axis',(0.,-1.,0.));
#1394=DIRECTION('ref_axis',(1.,0.,0.));
#1395=DIRECTION('center_axis',(0.,1.,0.));
#1396=DIRECTION('ref_axis',(1.,0.,0.));
#1397=DIRECTION('center_axis',(0.,1.,0.));
#1398=DIRECTION('ref_axis',(1.,0.,0.));
#1399=DIRECTION('center_axis',(0.,1.,0.));
#1400=DIRECTION('ref_axis',(1.,0.,0.));
#1401=DIRECTION('center_axis',(0.,1.,0.));
#1402=DIRECTION('ref_axis',(1.,0.,0.));
#1403=DIRECTION('center_axis',(0.,1.,0.));
#1404=DIRECTION('ref_axis',(1.,0.,0.));
#1405=DIRECTION('center_axis',(0.,1.,0.));
#1406=DIRECTION('ref_axis',(1.,0.,0.));
#1407=DIRECTION('center_axis',(0.,-1.,0.));
#1408=DIRECTION('ref_axis',(1.,0.,0.));
#1409=DIRECTION('center_axis',(0.,1.,0.));
#1410=DIRECTION('ref_axis',(1.,0.,0.));
#1411=DIRECTION('center_axis',(0.,1.,0.));
#1412=DIRECTION('ref_axis',(1.,0.,0.));
#1413=DIRECTION('center_axis',(0.,1.,0.));
#1414=DIRECTION('ref_axis',(1.,0.,0.));
#1415=DIRECTION('center_axis',(0.,1.,0.));
#1416=DIRECTION('ref_axis',(1.,0.,0.));
#1417=DIRECTION('center_axis',(0.,1.,0.));
#1418=DIRECTION('ref_axis',(1.,0.,0.));
#1419=DIRECTION('center_axis',(0.,1.,0.));
#1420=DIRECTION('ref_axis',(1.,0.,0.));
#1421=DIRECTION('center_axis',(0.,-1.,0.));
#1422=DIRECTION('ref_axis',(1.,0.,0.));
#1423=DIRECTION('center_axis',(0.,1.,0.));
#1424=DIRECTION('ref_axis',(1.,0.,0.));
#1425=DIRECTION('center_axis',(0.,1.,0.));
#1426=DIRECTION('ref_axis',(1.,0.,0.));
#1427=DIRECTION('center_axis',(0.,1.,0.));
#1428=DIRECTION('ref_axis',(1.,0.,0.));
#1429=DIRECTION('center_axis',(0.,1.,0.));
#1430=DIRECTION('ref_axis',(1.,0.,0.));
#1431=DIRECTION('center_axis',(0.,1.,0.));
#1432=DIRECTION('ref_axis',(1.,0.,0.));
#1433=DIRECTION('center_axis',(0.,1.,0.));
#1434=DIRECTION('ref_axis',(1.,0.,0.));
#1435=DIRECTION('center_axis',(0.,-1.,0.));
#1436=DIRECTION('ref_axis',(1.,0.,0.));
#1437=DIRECTION('center_axis',(0.,1.,0.));
#1438=DIRECTION('ref_axis',(1.,0.,0.));
#1439=DIRECTION('center_axis',(0.,1.,0.));
#1440=DIRECTION('ref_axis',(1.,0.,0.));
#1441=DIRECTION('center_axis',(0.,1.,0.));
#1442=DIRECTION('ref_axis',(1.,0.,0.));
#1443=DIRECTION('center_axis',(0.,1.,0.));
#1444=DIRECTION('ref_axis',(1.,0.,0.));
#1445=DIRECTION('center_axis',(0.,1.,0.));
#1446=DIRECTION('ref_axis',(1.,0.,0.));
#1447=DIRECTION('center_axis',(0.,1.,0.));
#1448=DIRECTION('ref_axis',(1.,0.,0.));
#1449=DIRECTION('center_axis',(0.,-1.,0.));
#1450=DIRECTION('ref_axis',(1.,0.,0.));
#1451=DIRECTION('center_axis',(0.,1.,0.));
#1452=DIRECTION('ref_axis',(1.,0.,0.));
#1453=DIRECTION('center_axis',(0.,1.,0.));
#1454=DIRECTION('ref_axis',(1.,0.,0.));
#1455=DIRECTION('center_axis',(0.,1.,0.));
#1456=DIRECTION('ref_axis',(1.,0.,0.));
#1457=DIRECTION('center_axis',(0.,1.,0.));
#1458=DIRECTION('ref_axis',(1.,0.,0.));
#1459=DIRECTION('center_axis',(0.,1.,0.));
#1460=DIRECTION('ref_axis',(1.,0.,0.));
#1461=DIRECTION('center_axis',(0.,1.,0.));
#1462=DIRECTION('ref_axis',(1.,0.,0.));
#1463=DIRECTION('center_axis',(0.,-1.,0.));
#1464=DIRECTION('ref_axis',(1.,0.,0.));
#1465=DIRECTION('center_axis',(0.,1.,0.));
#1466=DIRECTION('ref_axis',(1.,0.,0.));
#1467=DIRECTION('center_axis',(0.,1.,0.));
#1468=DIRECTION('ref_axis',(1.,0.,0.));
#1469=DIRECTION('center_axis',(0.,1.,0.));
#1470=DIRECTION('ref_axis',(1.,0.,0.));
#1471=DIRECTION('center_axis',(0.,1.,0.));
#1472=DIRECTION('ref_axis',(1.,0.,0.));
#1473=DIRECTION('center_axis',(0.,1.,0.));
#1474=DIRECTION('ref_axis',(1.,0.,0.));
#1475=DIRECTION('center_axis',(0.,1.,0.));
#1476=DIRECTION('ref_axis',(1.,0.,0.));
#1477=DIRECTION('center_axis',(0.,-1.,0.));
#1478=DIRECTION('ref_axis',(1.,0.,0.));
#1479=DIRECTION('center_axis',(0.,1.,0.));
#1480=DIRECTION('ref_axis',(1.,0.,0.));
#1481=DIRECTION('center_axis',(0.,1.,0.));
#1482=DIRECTION('ref_axis',(1.,0.,0.));
#1483=DIRECTION('center_axis',(0.,1.,0.));
#1484=DIRECTION('ref_axis',(1.,0.,0.));
#1485=DIRECTION('center_axis',(0.,1.,0.));
#1486=DIRECTION('ref_axis',(1.,0.,0.));
#1487=DIRECTION('center_axis',(0.,1.,0.));
#1488=DIRECTION('ref_axis',(1.,0.,0.));
#1489=DIRECTION('center_axis',(0.,1.,0.));
#1490=DIRECTION('ref_axis',(1.,0.,0.));
#1491=DIRECTION('center_axis',(0.,-1.,0.));
#1492=DIRECTION('ref_axis',(1.,0.,0.));
#1493=DIRECTION('center_axis',(0.,1.,0.));
#1494=DIRECTION('ref_axis',(1.,0.,0.));
#1495=DIRECTION('center_axis',(0.,1.,0.));
#1496=DIRECTION('ref_axis',(1.,0.,0.));
#1497=DIRECTION('center_axis',(0.,1.,0.));
#1498=DIRECTION('ref_axis',(1.,0.,0.));
#1499=DIRECTION('center_axis',(0.,1.,0.));
#1500=DIRECTION('ref_axis',(1.,0.,0.));
#1501=DIRECTION('center_axis',(0.,1.,0.));
#1502=DIRECTION('ref_axis',(1.,0.,0.));
#1503=DIRECTION('center_axis',(0.,1.,0.));
#1504=DIRECTION('ref_axis',(1.,0.,0.));
#1505=DIRECTION('center_axis',(0.,-1.,0.));
#1506=DIRECTION('ref_axis',(1.,0.,0.));
#1507=DIRECTION('center_axis',(0.,1.,0.));
#1508=DIRECTION('ref_axis',(1.,0.,0.));
#1509=DIRECTION('center_axis',(0.,1.,0.));
#1510=DIRECTION('ref_axis',(1.,0.,0.));
#1511=DIRECTION('center_axis',(0.,1.,0.));
#1512=DIRECTION('ref_axis',(1.,0.,0.));
#1513=DIRECTION('center_axis',(0.,1.,0.));
#1514=DIRECTION('ref_axis',(1.,0.,0.));
#1515=DIRECTION('center_axis',(0.,1.,0.));
#1516=DIRECTION('ref_axis',(1.,0.,0.));
#1517=DIRECTION('center_axis',(0.,1.,0.));
#1518=DIRECTION('ref_axis',(1.,0.,0.));
#1519=DIRECTION('center_axis',(0.,-1.,0.));
#1520=DIRECTION('ref_axis',(1.,0.,0.));
#1521=DIRECTION('center_axis',(0.,1.,0.));
#1522=DIRECTION('ref_axis',(1.,0.,0.));
#1523=DIRECTION('center_axis',(0.,1.,0.));
#1524=DIRECTION('ref_axis',(1.,0.,0.));
#1525=DIRECTION('center_axis',(0.,1.,0.));
#1526=DIRECTION('ref_axis',(1.,0.,0.));
#1527=DIRECTION('center_axis',(0.,1.,0.));
#1528=DIRECTION('ref_axis',(1.,0.,0.));
#1529=DIRECTION('center_axis',(0.,1.,0.));
#1530=DIRECTION('ref_axis',(1.,0.,0.));
#1531=DIRECTION('center_axis',(0.,1.,0.));
#1532=DIRECTION('ref_axis',(1.,0.,0.));
#1533=DIRECTION('center_axis',(0.,-1.,0.));
#1534=DIRECTION('ref_axis',(1.,0.,0.));
#1535=DIRECTION('center_axis',(0.,1.,0.));
#1536=DIRECTION('ref_axis',(1.,0.,0.));
#1537=DIRECTION('center_axis',(0.,1.,0.));
#1538=DIRECTION('ref_axis',(1.,0.,0.));
#1539=DIRECTION('center_axis',(0.,1.,0.));
#1540=DIRECTION('ref_axis',(1.,0.,0.));
#1541=DIRECTION('center_axis',(0.,1.,0.));
#1542=DIRECTION('ref_axis',(1.,0.,0.));
#1543=DIRECTION('center_axis',(0.,1.,0.));
#1544=DIRECTION('ref_axis',(1.,0.,0.));
#1545=DIRECTION('center_axis',(0.,1.,0.));
#1546=DIRECTION('ref_axis',(1.,0.,0.));
#1547=DIRECTION('center_axis',(0.,-1.,0.));
#1548=DIRECTION('ref_axis',(1.,0.,0.));
#1549=DIRECTION('center_axis',(0.,1.,0.));
#1550=DIRECTION('ref_axis',(1.,0.,0.));
#1551=DIRECTION('center_axis',(0.,1.,0.));
#1552=DIRECTION('ref_axis',(1.,0.,0.));
#1553=DIRECTION('center_axis',(0.,1.,0.));
#1554=DIRECTION('ref_axis',(1.,0.,0.));
#1555=DIRECTION('center_axis',(0.,1.,0.));
#1556=DIRECTION('ref_axis',(1.,0.,0.));
#1557=DIRECTION('center_axis',(0.,1.,0.));
#1558=DIRECTION('ref_axis',(1.,0.,0.));
#1559=DIRECTION('center_axis',(0.,1.,0.));
#1560=DIRECTION('ref_axis',(1.,0.,0.));
#1561=DIRECTION('center_axis',(0.,-1.,0.));
#1562=DIRECTION('ref_axis',(1.,0.,0.));
#1563=DIRECTION('center_axis',(0.,1.,0.));
#1564=DIRECTION('ref_axis',(1.,0.,0.));
#1565=DIRECTION('center_axis',(0.,1.,0.));
#1566=DIRECTION('ref_axis',(1.,0.,0.));
#1567=DIRECTION('center_axis',(0.,1.,0.));
#1568=DIRECTION('ref_axis',(1.,0.,0.));
#1569=DIRECTION('center_axis',(0.,1.,0.));
#1570=DIRECTION('ref_axis',(1.,0.,0.));
#1571=DIRECTION('center_axis',(0.,1.,0.));
#1572=DIRECTION('ref_axis',(1.,0.,0.));
#1573=DIRECTION('center_axis',(0.,1.,0.));
#1574=DIRECTION('ref_axis',(1.,0.,0.));
#1575=DIRECTION('center_axis',(0.,-1.,0.));
#1576=DIRECTION('ref_axis',(1.,0.,0.));
#1577=DIRECTION('center_axis',(0.,1.,0.));
#1578=DIRECTION('ref_axis',(1.,0.,0.));
#1579=DIRECTION('center_axis',(0.,1.,0.));
#1580=DIRECTION('ref_axis',(1.,0.,0.));
#1581=DIRECTION('center_axis',(0.,1.,0.));
#1582=DIRECTION('ref_axis',(1.,0.,0.));
#1583=DIRECTION('center_axis',(0.,1.,0.));
#1584=DIRECTION('ref_axis',(1.,0.,0.));
#1585=DIRECTION('center_axis',(0.,1.,0.));
#1586=DIRECTION('ref_axis',(1.,0.,0.));
#1587=DIRECTION('center_axis',(0.,1.,0.));
#1588=DIRECTION('ref_axis',(1.,0.,0.));
#1589=DIRECTION('center_axis',(0.,-1.,0.));
#1590=DIRECTION('ref_axis',(1.,0.,0.));
#1591=DIRECTION('center_axis',(0.,1.,0.));
#1592=DIRECTION('ref_axis',(1.,0.,0.));
#1593=DIRECTION('center_axis',(0.,1.,0.));
#1594=DIRECTION('ref_axis',(1.,0.,0.));
#1595=DIRECTION('center_axis',(0.,1.,0.));
#1596=DIRECTION('ref_axis',(1.,0.,0.));
#1597=DIRECTION('center_axis',(0.,1.,0.));
#1598=DIRECTION('ref_axis',(1.,0.,0.));
#1599=DIRECTION('center_axis',(0.,1.,0.));
#1600=DIRECTION('ref_axis',(1.,0.,0.));
#1601=DIRECTION('center_axis',(0.,1.,0.));
#1602=DIRECTION('ref_axis',(1.,0.,0.));
#1603=DIRECTION('center_axis',(0.,-1.,0.));
#1604=DIRECTION('ref_axis',(1.,0.,0.));
#1605=DIRECTION('center_axis',(0.,1.,0.));
#1606=DIRECTION('ref_axis',(1.,0.,0.));
#1607=DIRECTION('center_axis',(0.,1.,0.));
#1608=DIRECTION('ref_axis',(1.,0.,0.));
#1609=DIRECTION('center_axis',(0.,1.,0.));
#1610=DIRECTION('ref_axis',(1.,0.,0.));
#1611=DIRECTION('center_axis',(0.,1.,0.));
#1612=DIRECTION('ref_axis',(1.,0.,0.));
#1613=DIRECTION('center_axis',(0.,1.,0.));
#1614=DIRECTION('ref_axis',(1.,0.,0.));
#1615=DIRECTION('center_axis',(0.,1.,0.));
#1616=DIRECTION('ref_axis',(1.,0.,0.));
#1617=DIRECTION('center_axis',(0.,-1.,0.));
#1618=DIRECTION('ref_axis',(1.,0.,0.));
#1619=DIRECTION('center_axis',(0.,1.,0.));
#1620=DIRECTION('ref_axis',(1.,0.,0.));
#1621=DIRECTION('center_axis',(0.,1.,0.));
#1622=DIRECTION('ref_axis',(1.,0.,0.));
#1623=DIRECTION('center_axis',(0.,1.,0.));
#1624=DIRECTION('ref_axis',(1.,0.,0.));
#1625=DIRECTION('center_axis',(0.,1.,0.));
#1626=DIRECTION('ref_axis',(1.,0.,0.));
#1627=DIRECTION('center_axis',(0.,1.,0.));
#1628=DIRECTION('ref_axis',(1.,0.,0.));
#1629=DIRECTION('center_axis',(0.,1.,0.));
#1630=DIRECTION('ref_axis',(1.,0.,0.));
#1631=DIRECTION('center_axis',(0.,-1.,0.));
#1632=DIRECTION('ref_axis',(1.,0.,0.));
#1633=DIRECTION('center_axis',(0.,1.,0.));
#1634=DIRECTION('ref_axis',(1.,0.,0.));
#1635=DIRECTION('center_axis',(0.,1.,0.));
#1636=DIRECTION('ref_axis',(1.,0.,0.));
#1637=DIRECTION('center_axis',(0.,1.,0.));
#1638=DIRECTION('ref_axis',(1.,0.,0.));
#1639=DIRECTION('center_axis',(0.,1.,0.));
#1640=DIRECTION('ref_axis',(1.,0.,0.));
#1641=DIRECTION('center_axis',(0.,1.,0.));
#1642=DIRECTION('ref_axis',(1.,0.,0.));
#1643=DIRECTION('center_axis',(0.,1.,0.));
#1644=DIRECTION('ref_axis',(1.,0.,0.));
#1645=DIRECTION('center_axis',(0.,-1.,0.));
#1646=DIRECTION('ref_axis',(1.,0.,0.));
#1647=DIRECTION('center_axis',(0.,1.,0.));
#1648=DIRECTION('ref_axis',(1.,0.,0.));
#1649=DIRECTION('center_axis',(0.,1.,0.));
#1650=DIRECTION('ref_axis',(1.,0.,0.));
#1651=DIRECTION('center_axis',(0.,1.,0.));
#1652=DIRECTION('ref_axis',(1.,0.,0.));
#1653=DIRECTION('center_axis',(0.,1.,0.));
#1654=DIRECTION('ref_axis',(1.,0.,0.));
#1655=DIRECTION('center_axis',(0.,1.,0.));
#1656=DIRECTION('ref_axis',(1.,0.,0.));
#1657=DIRECTION('center_axis',(0.,1.,0.));
#1658=DIRECTION('ref_axis',(1.,0.,0.));
#1659=DIRECTION('center_axis',(0.,-1.,0.));
#1660=DIRECTION('ref_axis',(1.,0.,0.));
#1661=DIRECTION('center_axis',(0.,1.,0.));
#1662=DIRECTION('ref_axis',(1.,0.,0.));
#1663=DIRECTION('center_axis',(0.,1.,0.));
#1664=DIRECTION('ref_axis',(1.,0.,0.));
#1665=DIRECTION('center_axis',(0.,1.,0.));
#1666=DIRECTION('ref_axis',(1.,0.,0.));
#1667=DIRECTION('center_axis',(0.,1.,0.));
#1668=DIRECTION('ref_axis',(1.,0.,0.));
#1669=DIRECTION('center_axis',(0.,1.,0.));
#1670=DIRECTION('ref_axis',(1.,0.,0.));
#1671=DIRECTION('center_axis',(0.,1.,0.));
#1672=DIRECTION('ref_axis',(1.,0.,0.));
#1673=DIRECTION('center_axis',(0.,-1.,0.));
#1674=DIRECTION('ref_axis',(1.,0.,0.));
#1675=DIRECTION('center_axis',(0.,1.,0.));
#1676=DIRECTION('ref_axis',(1.,0.,0.));
#1677=DIRECTION('center_axis',(0.,1.,0.));
#1678=DIRECTION('ref_axis',(1.,0.,0.));
#1679=DIRECTION('center_axis',(0.,1.,0.));
#1680=DIRECTION('ref_axis',(1.,0.,0.));
#1681=DIRECTION('center_axis',(0.,1.,0.));
#1682=DIRECTION('ref_axis',(1.,0.,0.));
#1683=DIRECTION('center_axis',(0.,1.,0.));
#1684=DIRECTION('ref_axis',(1.,0.,0.));
#1685=DIRECTION('center_axis',(0.,1.,0.));
#1686=DIRECTION('ref_axis',(1.,0.,0.));
#1687=DIRECTION('center_axis',(0.,-1.,0.));
#1688=DIRECTION('ref_axis',(1.,0.,0.));
#1689=DIRECTION('center_axis',(0.,1.,0.));
#1690=DIRECTION('ref_axis',(1.,0.,0.));
#1691=DIRECTION('center_axis',(0.,1.,0.));
#1692=DIRECTION('ref_axis',(1.,0.,0.));
#1693=DIRECTION('center_axis',(0.,1.,0.));
#1694=DIRECTION('ref_axis',(1.,0.,0.));
#1695=DIRECTION('center_axis',(0.,1.,0.));
#1696=DIRECTION('ref_axis',(1.,0.,0.));
#1697=DIRECTION('center_axis',(0.,1.,0.));
#1698=DIRECTION('ref_axis',(1.,0.,0.));
#1699=DIRECTION('center_axis',(0.,1.,0.));
#1700=DIRECTION('ref_axis',(1.,0.,0.));
#1701=DIRECTION('center_axis',(0.,-1.,0.));
#1702=DIRECTION('ref_axis',(1.,0.,0.));
#1703=DIRECTION('center_axis',(0.,1.,0.));
#1704=DIRECTION('ref_axis',(1.,0.,0.));
#1705=DIRECTION('center_axis',(0.,1.,0.));
#1706=DIRECTION('ref_axis',(1.,0.,0.));
#1707=DIRECTION('center_axis',(0.,1.,0.));
#1708=DIRECTION('ref_axis',(1.,0.,0.));
#1709=DIRECTION('center_axis',(0.,1.,0.));
#1710=DIRECTION('ref_axis',(1.,0.,0.));
#1711=DIRECTION('center_axis',(0.,1.,0.));
#1712=DIRECTION('ref_axis',(1.,0.,0.));
#1713=DIRECTION('center_axis',(0.,1.,0.));
#1714=DIRECTION('ref_axis',(1.,0.,0.));
#1715=DIRECTION('center_axis',(0.,-1.,0.));
#1716=DIRECTION('ref_axis',(1.,0.,0.));
#1717=DIRECTION('center_axis',(0.,1.,0.));
#1718=DIRECTION('ref_axis',(1.,0.,0.));
#1719=DIRECTION('center_axis',(0.,1.,0.));
#1720=DIRECTION('ref_axis',(1.,0.,0.));
#1721=DIRECTION('center_axis',(0.,1.,0.));
#1722=DIRECTION('ref_axis',(1.,0.,0.));
#1723=DIRECTION('center_axis',(0.,1.,0.));
#1724=DIRECTION('ref_axis',(1.,0.,0.));
#1725=DIRECTION('center_axis',(0.,1.,0.));
#1726=DIRECTION('ref_axis',(1.,0.,0.));
#1727=DIRECTION('center_axis',(0.,1.,0.));
#1728=DIRECTION('ref_axis',(1.,0.,0.));
#1729=DIRECTION('center_axis',(0.,-1.,0.));
#1730=DIRECTION('ref_axis',(1.,0.,0.));
#1731=DIRECTION('center_axis',(0.,1.,0.));
#1732=DIRECTION('ref_axis',(1.,0.,0.));
#1733=DIRECTION('center_axis',(0.,1.,0.));
#1734=DIRECTION('ref_axis',(1.,0.,0.));
#1735=DIRECTION('center_axis',(0.,1.,0.));
#1736=DIRECTION('ref_axis',(1.,0.,0.));
#1737=DIRECTION('center_axis',(0.,1.,0.));
#1738=DIRECTION('ref_axis',(1.,0.,0.));
#1739=DIRECTION('center_axis',(0.,1.,0.));
#1740=DIRECTION('ref_axis',(1.,0.,0.));
#1741=DIRECTION('center_axis',(0.,1.,0.));
#1742=DIRECTION('ref_axis',(1.,0.,0.));
#1743=DIRECTION('center_axis',(0.,-1.,0.));
#1744=DIRECTION('ref_axis',(1.,0.,0.));
#1745=DIRECTION('center_axis',(0.,1.,0.));
#1746=DIRECTION('ref_axis',(1.,0.,0.));
#1747=DIRECTION('center_axis',(0.,1.,0.));
#1748=DIRECTION('ref_axis',(1.,0.,0.));
#1749=DIRECTION('center_axis',(0.,1.,0.));
#1750=DIRECTION('ref_axis',(1.,0.,0.));
#1751=DIRECTION('center_axis',(0.,1.,0.));
#1752=DIRECTION('ref_axis',(1.,0.,0.));
#1753=DIRECTION('center_axis',(0.,-1.,0.));
#1754=DIRECTION('ref_axis',(1.,0.,0.));
#1755=DIRECTION('center_axis',(0.,1.,0.));
#1756=DIRECTION('ref_axis',(0.,0.,1.));
#1757=DIRECTION('center_axis',(0.,1.,0.));
#1758=DIRECTION('ref_axis',(0.,0.,1.));
#1759=CARTESIAN_POINT('',(0.,0.,0.));
#1760=CARTESIAN_POINT('Origin',(3.15959903237281,0.3,1.15));
#1761=CARTESIAN_POINT('',(3.81959903237281,0.3,1.15));
#1762=CARTESIAN_POINT('Origin',(3.15959903237281,0.3,1.15));
#1763=CARTESIAN_POINT('',(2.65959903237281,0.299999999999998,1.15));
#1764=CARTESIAN_POINT('Origin',(3.15959903237281,0.299999999999998,1.15));
#1765=CARTESIAN_POINT('Origin',(3.15959903237281,1.3,1.15));
#1766=CARTESIAN_POINT('',(3.81959903237281,2.3,1.15));
#1767=CARTESIAN_POINT('Origin',(3.15959903237281,2.3,1.15));
#1768=CARTESIAN_POINT('Origin',(3.15959903237281,-33.1300719728312,1.15));
#1769=CARTESIAN_POINT('',(2.65959903237281,0.,1.15));
#1770=CARTESIAN_POINT('Origin',(3.15959903237281,0.,1.15));
#1771=CARTESIAN_POINT('Origin',(3.6930308834809,0.3,-4.10939750981288));
#1772=CARTESIAN_POINT('',(4.3530308834809,0.3,-4.10939750981288));
#1773=CARTESIAN_POINT('Origin',(3.6930308834809,0.3,-4.10939750981288));
#1774=CARTESIAN_POINT('',(3.1930308834809,0.299999999999998,-4.10939750981288));
#1775=CARTESIAN_POINT('Origin',(3.6930308834809,0.299999999999998,-4.10939750981288));
#1776=CARTESIAN_POINT('Origin',(3.6930308834809,1.3,-4.10939750981288));
#1777=CARTESIAN_POINT('',(4.3530308834809,2.3,-4.10939750981288));
#1778=CARTESIAN_POINT('Origin',(3.6930308834809,2.3,-4.10939750981288));
#1779=CARTESIAN_POINT('Origin',(3.6930308834809,-33.1300719728312,-4.10939750981288));
#1780=CARTESIAN_POINT('',(3.1930308834809,0.,-4.10939750981288));
#1781=CARTESIAN_POINT('Origin',(3.6930308834809,0.,-4.10939750981288));
#1782=CARTESIAN_POINT('Origin',(-0.583870301834303,0.3,-3.31129302780759));
#1783=CARTESIAN_POINT('',(0.0761296981656966,0.3,-3.31129302780759));
#1784=CARTESIAN_POINT('Origin',(-0.583870301834303,0.3,-3.31129302780759));
#1785=CARTESIAN_POINT('',(-1.0838703018343,0.299999999999998,-3.31129302780759));
#1786=CARTESIAN_POINT('Origin',(-0.583870301834303,0.299999999999998,-3.31129302780759));
#1787=CARTESIAN_POINT('Origin',(-0.583870301834303,1.3,-3.31129302780759));
#1788=CARTESIAN_POINT('',(0.0761296981656966,2.3,-3.31129302780759));
#1789=CARTESIAN_POINT('Origin',(-0.583870301834303,2.3,-3.31129302780759));
#1790=CARTESIAN_POINT('Origin',(-0.583870301834303,-33.1300719728312,-3.31129302780759));
#1791=CARTESIAN_POINT('',(-1.0838703018343,0.,-3.31129302780759));
#1792=CARTESIAN_POINT('Origin',(-0.583870301834303,0.,-3.31129302780759));
#1793=CARTESIAN_POINT('Origin',(-0.66395280956807,0.3,-1.15));
#1794=CARTESIAN_POINT('',(-0.00395280956806979,0.3,-1.15));
#1795=CARTESIAN_POINT('Origin',(-0.66395280956807,0.3,-1.15));
#1796=CARTESIAN_POINT('',(-1.16395280956807,0.299999999999998,-1.15));
#1797=CARTESIAN_POINT('Origin',(-0.66395280956807,0.299999999999998,-1.15));
#1798=CARTESIAN_POINT('Origin',(-0.66395280956807,1.3,-1.15));
#1799=CARTESIAN_POINT('',(-0.00395280956806979,2.3,-1.15));
#1800=CARTESIAN_POINT('Origin',(-0.66395280956807,2.3,-1.15));
#1801=CARTESIAN_POINT('Origin',(-0.66395280956807,-33.1300719728312,-1.15));
#1802=CARTESIAN_POINT('',(-1.16395280956807,0.,-1.15));
#1803=CARTESIAN_POINT('Origin',(-0.66395280956807,0.,-1.15));
#1804=CARTESIAN_POINT('Origin',(-3.36237506018755,0.3,0.));
#1805=CARTESIAN_POINT('',(-2.70237506018755,0.3,0.));
#1806=CARTESIAN_POINT('Origin',(-3.36237506018755,0.3,0.));
#1807=CARTESIAN_POINT('',(-3.86237506018755,0.299999999999998,6.12323399573677E-17));
#1808=CARTESIAN_POINT('Origin',(-3.36237506018755,0.299999999999998,0.));
#1809=CARTESIAN_POINT('Origin',(-3.36237506018755,1.3,0.));
#1810=CARTESIAN_POINT('',(-2.70237506018755,2.3,0.));
#1811=CARTESIAN_POINT('Origin',(-3.36237506018755,2.3,0.));
#1812=CARTESIAN_POINT('Origin',(-3.36237506018755,-33.1300719728312,0.));
#1813=CARTESIAN_POINT('',(-3.86237506018755,0.,6.12323399573677E-17));
#1814=CARTESIAN_POINT('Origin',(-3.36237506018755,0.,0.));
#1815=CARTESIAN_POINT('Origin',(-0.548702928847468,0.3,5.49768588552258));
#1816=CARTESIAN_POINT('',(0.111297071152532,0.3,5.49768588552258));
#1817=CARTESIAN_POINT('Origin',(-0.548702928847468,0.3,5.49768588552258));
#1818=CARTESIAN_POINT('',(-1.04870292884747,0.299999999999998,5.49768588552258));
#1819=CARTESIAN_POINT('Origin',(-0.548702928847468,0.299999999999998,5.49768588552258));
#1820=CARTESIAN_POINT('Origin',(-0.548702928847468,1.3,5.49768588552258));
#1821=CARTESIAN_POINT('',(0.111297071152532,2.3,5.49768588552258));
#1822=CARTESIAN_POINT('Origin',(-0.548702928847468,2.3,5.49768588552258));
#1823=CARTESIAN_POINT('Origin',(-0.548702928847468,-33.1300719728312,5.49768588552258));
#1824=CARTESIAN_POINT('',(-1.04870292884747,0.,5.49768588552258));
#1825=CARTESIAN_POINT('Origin',(-0.548702928847468,0.,5.49768588552258));
#1826=CARTESIAN_POINT('Origin',(-5.39984605173299,0.3,1.1693107446627));
#1827=CARTESIAN_POINT('',(-4.73984605173299,0.3,1.1693107446627));
#1828=CARTESIAN_POINT('Origin',(-5.39984605173299,0.3,1.1693107446627));
#1829=CARTESIAN_POINT('',(-5.89984605173299,0.299999999999998,1.1693107446627));
#1830=CARTESIAN_POINT('Origin',(-5.39984605173299,0.299999999999998,1.1693107446627));
#1831=CARTESIAN_POINT('Origin',(-5.39984605173299,1.3,1.1693107446627));
#1832=CARTESIAN_POINT('',(-4.73984605173299,2.3,1.1693107446627));
#1833=CARTESIAN_POINT('Origin',(-5.39984605173299,2.3,1.1693107446627));
#1834=CARTESIAN_POINT('Origin',(-5.39984605173299,-33.1300719728312,1.1693107446627));
#1835=CARTESIAN_POINT('',(-5.89984605173299,0.,1.1693107446627));
#1836=CARTESIAN_POINT('Origin',(-5.39984605173299,0.,1.1693107446627));
#1837=CARTESIAN_POINT('Origin',(3.15959903237282,0.3,-1.15));
#1838=CARTESIAN_POINT('',(3.81959903237282,0.3,-1.15));
#1839=CARTESIAN_POINT('Origin',(3.15959903237282,0.3,-1.15));
#1840=CARTESIAN_POINT('',(2.65959903237282,0.299999999999998,-1.15));
#1841=CARTESIAN_POINT('Origin',(3.15959903237282,0.299999999999998,-1.15));
#1842=CARTESIAN_POINT('Origin',(3.15959903237282,1.3,-1.15));
#1843=CARTESIAN_POINT('',(3.81959903237282,2.3,-1.15));
#1844=CARTESIAN_POINT('Origin',(3.15959903237282,2.3,-1.15));
#1845=CARTESIAN_POINT('Origin',(3.15959903237282,-33.1300719728312,-1.15));
#1846=CARTESIAN_POINT('',(2.65959903237282,0.,-1.15));
#1847=CARTESIAN_POINT('Origin',(3.15959903237282,0.,-1.15));
#1848=CARTESIAN_POINT('Origin',(1.68118753009378,0.3,-2.91190221917365));
#1849=CARTESIAN_POINT('',(2.34118753009378,0.3,-2.91190221917365));
#1850=CARTESIAN_POINT('Origin',(1.68118753009378,0.3,-2.91190221917365));
#1851=CARTESIAN_POINT('',(1.18118753009378,0.299999999999998,-2.91190221917365));
#1852=CARTESIAN_POINT('Origin',(1.68118753009378,0.299999999999998,-2.91190221917365));
#1853=CARTESIAN_POINT('Origin',(1.68118753009378,1.3,-2.91190221917365));
#1854=CARTESIAN_POINT('',(2.34118753009378,2.3,-2.91190221917365));
#1855=CARTESIAN_POINT('Origin',(1.68118753009378,2.3,-2.91190221917365));
#1856=CARTESIAN_POINT('Origin',(1.68118753009378,-33.1300719728312,-2.91190221917365));
#1857=CARTESIAN_POINT('',(1.18118753009378,0.,-2.91190221917365));
#1858=CARTESIAN_POINT('Origin',(1.68118753009378,0.,-2.91190221917365));
#1859=CARTESIAN_POINT('Origin',(-2.57572873053851,0.3,2.16129302780759));
#1860=CARTESIAN_POINT('',(-1.91572873053851,0.3,2.16129302780759));
#1861=CARTESIAN_POINT('Origin',(-2.57572873053851,0.3,2.16129302780759));
#1862=CARTESIAN_POINT('',(-3.07572873053851,0.299999999999998,2.16129302780759));
#1863=CARTESIAN_POINT('Origin',(-2.57572873053851,0.299999999999998,2.16129302780759));
#1864=CARTESIAN_POINT('Origin',(-2.57572873053851,1.3,2.16129302780759));
#1865=CARTESIAN_POINT('',(-1.91572873053851,2.3,2.16129302780759));
#1866=CARTESIAN_POINT('Origin',(-2.57572873053851,2.3,2.16129302780759));
#1867=CARTESIAN_POINT('Origin',(-2.57572873053851,-33.1300719728312,2.16129302780759));
#1868=CARTESIAN_POINT('',(-3.07572873053851,0.,2.16129302780759));
#1869=CARTESIAN_POINT('Origin',(-2.57572873053851,0.,2.16129302780759));
#1870=CARTESIAN_POINT('Origin',(1.73734527461444,0.3,5.24473606550176));
#1871=CARTESIAN_POINT('',(2.39734527461444,0.3,5.24473606550176));
#1872=CARTESIAN_POINT('Origin',(1.73734527461444,0.3,5.24473606550176));
#1873=CARTESIAN_POINT('',(1.23734527461444,0.299999999999998,5.24473606550176));
#1874=CARTESIAN_POINT('Origin',(1.73734527461444,0.299999999999998,5.24473606550176));
#1875=CARTESIAN_POINT('Origin',(1.73734527461444,1.3,5.24473606550176));
#1876=CARTESIAN_POINT('',(2.39734527461444,2.3,5.24473606550176));
#1877=CARTESIAN_POINT('Origin',(1.73734527461444,2.3,5.24473606550176));
#1878=CARTESIAN_POINT('Origin',(1.73734527461444,-33.1300719728312,5.24473606550176));
#1879=CARTESIAN_POINT('',(1.23734527461444,0.,5.24473606550176));
#1880=CARTESIAN_POINT('Origin',(1.73734527461444,0.,5.24473606550176));
#1881=CARTESIAN_POINT('Origin',(5.04626696832579,0.3,-2.24962545424433));
#1882=CARTESIAN_POINT('',(5.70626696832579,0.3,-2.24962545424433));
#1883=CARTESIAN_POINT('Origin',(5.04626696832579,0.3,-2.24962545424433));
#1884=CARTESIAN_POINT('',(4.54626696832579,0.299999999999998,-2.24962545424433));
#1885=CARTESIAN_POINT('Origin',(5.04626696832579,0.299999999999998,-2.24962545424433));
#1886=CARTESIAN_POINT('Origin',(5.04626696832579,1.3,-2.24962545424433));
#1887=CARTESIAN_POINT('',(5.70626696832579,2.3,-2.24962545424433));
#1888=CARTESIAN_POINT('Origin',(5.04626696832579,2.3,-2.24962545424433));
#1889=CARTESIAN_POINT('Origin',(5.04626696832579,-33.1300719728312,-2.24962545424433));
#1890=CARTESIAN_POINT('',(4.54626696832579,0.,-2.24962545424433));
#1891=CARTESIAN_POINT('Origin',(5.04626696832579,0.,-2.24962545424433));
#1892=CARTESIAN_POINT('Origin',(-2.77389522397855,0.3,-4.7781932031249));
#1893=CARTESIAN_POINT('',(-2.11389522397855,0.3,-4.7781932031249));
#1894=CARTESIAN_POINT('Origin',(-2.77389522397855,0.3,-4.7781932031249));
#1895=CARTESIAN_POINT('',(-3.27389522397855,0.299999999999998,-4.7781932031249));
#1896=CARTESIAN_POINT('Origin',(-2.77389522397855,0.299999999999998,-4.7781932031249));
#1897=CARTESIAN_POINT('Origin',(-2.77389522397855,1.3,-4.7781932031249));
#1898=CARTESIAN_POINT('',(-2.11389522397855,2.3,-4.7781932031249));
#1899=CARTESIAN_POINT('Origin',(-2.77389522397855,2.3,-4.7781932031249));
#1900=CARTESIAN_POINT('Origin',(-2.77389522397855,-33.1300719728312,-4.7781932031249));
#1901=CARTESIAN_POINT('',(-3.27389522397855,0.,-4.7781932031249));
#1902=CARTESIAN_POINT('Origin',(-2.77389522397855,0.,-4.7781932031249));
#1903=CARTESIAN_POINT('Origin',(-5.40806805068222,0.3,-1.1306745593628));
#1904=CARTESIAN_POINT('',(-4.74806805068222,0.3,-1.1306745593628));
#1905=CARTESIAN_POINT('Origin',(-5.40806805068222,0.3,-1.1306745593628));
#1906=CARTESIAN_POINT('',(-5.90806805068222,0.299999999999998,-1.1306745593628));
#1907=CARTESIAN_POINT('Origin',(-5.40806805068222,0.299999999999998,-1.1306745593628));
#1908=CARTESIAN_POINT('Origin',(-5.40806805068222,1.3,-1.1306745593628));
#1909=CARTESIAN_POINT('',(-4.74806805068222,2.3,-1.1306745593628));
#1910=CARTESIAN_POINT('Origin',(-5.40806805068222,2.3,-1.1306745593628));
#1911=CARTESIAN_POINT('Origin',(-5.40806805068222,-33.1300719728312,-1.1306745593628));
#1912=CARTESIAN_POINT('',(-5.90806805068222,0.,-1.1306745593628));
#1913=CARTESIAN_POINT('Origin',(-5.40806805068222,0.,-1.1306745593628));
#1914=CARTESIAN_POINT('Origin',(1.69980353314631,0.3,-5.25702320222227));
#1915=CARTESIAN_POINT('',(2.35980353314631,0.3,-5.25702320222227));
#1916=CARTESIAN_POINT('Origin',(1.69980353314631,0.3,-5.25702320222227));
#1917=CARTESIAN_POINT('',(1.19980353314631,0.299999999999998,-5.25702320222227));
#1918=CARTESIAN_POINT('Origin',(1.69980353314631,0.299999999999998,-5.25702320222227));
#1919=CARTESIAN_POINT('Origin',(1.69980353314631,1.3,-5.25702320222227));
#1920=CARTESIAN_POINT('',(2.35980353314631,2.3,-5.25702320222227));
#1921=CARTESIAN_POINT('Origin',(1.69980353314631,2.3,-5.25702320222227));
#1922=CARTESIAN_POINT('Origin',(1.69980353314631,-33.1300719728312,-5.25702320222227));
#1923=CARTESIAN_POINT('',(1.19980353314631,0.,-5.25702320222227));
#1924=CARTESIAN_POINT('Origin',(1.69980353314631,0.,-5.25702320222227));
#1925=CARTESIAN_POINT('Origin',(5.06222173422977,0.3,2.21348957835626));
#1926=CARTESIAN_POINT('',(5.72222173422977,0.3,2.21348957835626));
#1927=CARTESIAN_POINT('Origin',(5.06222173422977,0.3,2.21348957835626));
#1928=CARTESIAN_POINT('',(4.56222173422977,0.299999999999998,2.21348957835626));
#1929=CARTESIAN_POINT('Origin',(5.06222173422977,0.299999999999998,2.21348957835626));
#1930=CARTESIAN_POINT('Origin',(5.06222173422977,1.3,2.21348957835626));
#1931=CARTESIAN_POINT('',(5.72222173422977,2.3,2.21348957835626));
#1932=CARTESIAN_POINT('Origin',(5.06222173422977,2.3,2.21348957835626));
#1933=CARTESIAN_POINT('Origin',(5.06222173422977,-33.1300719728312,2.21348957835626));
#1934=CARTESIAN_POINT('',(4.56222173422977,0.,2.21348957835626));
#1935=CARTESIAN_POINT('Origin',(5.06222173422977,0.,2.21348957835626));
#1936=CARTESIAN_POINT('Origin',(-2.73966254710914,0.3,4.79790309697554));
#1937=CARTESIAN_POINT('',(-2.07966254710914,0.3,4.79790309697554));
#1938=CARTESIAN_POINT('Origin',(-2.73966254710914,0.3,4.79790309697554));
#1939=CARTESIAN_POINT('',(-3.23966254710914,0.299999999999998,4.79790309697554));
#1940=CARTESIAN_POINT('Origin',(-2.73966254710914,0.299999999999998,4.79790309697554));
#1941=CARTESIAN_POINT('Origin',(-2.73966254710914,1.3,4.79790309697554));
#1942=CARTESIAN_POINT('',(-2.07966254710914,2.3,4.79790309697554));
#1943=CARTESIAN_POINT('Origin',(-2.73966254710914,2.3,4.79790309697554));
#1944=CARTESIAN_POINT('Origin',(-2.73966254710914,-33.1300719728312,4.79790309697554));
#1945=CARTESIAN_POINT('',(-3.23966254710914,0.,4.79790309697554));
#1946=CARTESIAN_POINT('Origin',(-2.73966254710914,0.,4.79790309697554));
#1947=CARTESIAN_POINT('Origin',(-2.57572873053851,0.3,-2.16129302780759));
#1948=CARTESIAN_POINT('',(-1.91572873053851,0.3,-2.16129302780759));
#1949=CARTESIAN_POINT('Origin',(-2.57572873053851,0.3,-2.16129302780759));
#1950=CARTESIAN_POINT('',(-3.07572873053851,0.299999999999998,-2.16129302780759));
#1951=CARTESIAN_POINT('Origin',(-2.57572873053851,0.299999999999998,-2.16129302780759));
#1952=CARTESIAN_POINT('Origin',(-2.57572873053851,1.3,-2.16129302780759));
#1953=CARTESIAN_POINT('',(-1.91572873053851,2.3,-2.16129302780759));
#1954=CARTESIAN_POINT('Origin',(-2.57572873053851,2.3,-2.16129302780759));
#1955=CARTESIAN_POINT('Origin',(-2.57572873053851,-33.1300719728312,-2.16129302780759));
#1956=CARTESIAN_POINT('',(-3.07572873053851,0.,-2.16129302780759));
#1957=CARTESIAN_POINT('Origin',(-2.57572873053851,0.,-2.16129302780759));
#1958=CARTESIAN_POINT('Origin',(1.68118753009377,0.3,2.91190221917365));
#1959=CARTESIAN_POINT('',(2.34118753009377,0.3,2.91190221917365));
#1960=CARTESIAN_POINT('Origin',(1.68118753009377,0.3,2.91190221917365));
#1961=CARTESIAN_POINT('',(1.18118753009377,0.299999999999998,2.91190221917365));
#1962=CARTESIAN_POINT('Origin',(1.68118753009377,0.299999999999998,2.91190221917365));
#1963=CARTESIAN_POINT('Origin',(1.68118753009377,1.3,2.91190221917365));
#1964=CARTESIAN_POINT('',(2.34118753009377,2.3,2.91190221917365));
#1965=CARTESIAN_POINT('Origin',(1.68118753009377,2.3,2.91190221917365));
#1966=CARTESIAN_POINT('Origin',(1.68118753009377,-33.1300719728312,2.91190221917365));
#1967=CARTESIAN_POINT('',(1.18118753009377,0.,2.91190221917365));
#1968=CARTESIAN_POINT('Origin',(1.68118753009377,0.,2.91190221917365));
#1969=CARTESIAN_POINT('Origin',(-0.66395280956807,0.3,1.15));
#1970=CARTESIAN_POINT('',(-0.00395280956806993,0.3,1.15));
#1971=CARTESIAN_POINT('Origin',(-0.66395280956807,0.3,1.15));
#1972=CARTESIAN_POINT('',(-1.16395280956807,0.299999999999998,1.15));
#1973=CARTESIAN_POINT('Origin',(-0.66395280956807,0.299999999999998,1.15));
#1974=CARTESIAN_POINT('Origin',(-0.66395280956807,1.3,1.15));
#1975=CARTESIAN_POINT('',(-0.00395280956806993,2.3,1.15));
#1976=CARTESIAN_POINT('Origin',(-0.66395280956807,2.3,1.15));
#1977=CARTESIAN_POINT('Origin',(-0.66395280956807,-33.1300719728312,1.15));
#1978=CARTESIAN_POINT('',(-1.16395280956807,0.,1.15));
#1979=CARTESIAN_POINT('Origin',(-0.66395280956807,0.,1.15));
#1980=CARTESIAN_POINT('Origin',(-4.45584679634209,0.3,3.26665797529034));
#1981=CARTESIAN_POINT('',(-3.79584679634209,0.3,3.26665797529034));
#1982=CARTESIAN_POINT('Origin',(-4.45584679634209,0.3,3.26665797529034));
#1983=CARTESIAN_POINT('',(-4.95584679634209,0.299999999999998,3.26665797529034));
#1984=CARTESIAN_POINT('Origin',(-4.45584679634209,0.299999999999998,3.26665797529034));
#1985=CARTESIAN_POINT('Origin',(-4.45584679634209,1.3,3.26665797529034));
#1986=CARTESIAN_POINT('',(-3.79584679634209,2.3,3.26665797529034));
#1987=CARTESIAN_POINT('Origin',(-4.45584679634209,2.3,3.26665797529034));
#1988=CARTESIAN_POINT('Origin',(-4.45584679634209,-33.1300719728312,3.26665797529034));
#1989=CARTESIAN_POINT('',(-4.95584679634209,0.,3.26665797529034));
#1990=CARTESIAN_POINT('Origin',(-4.45584679634209,0.,3.26665797529034));
#1991=CARTESIAN_POINT('Origin',(-0.583870301834304,0.3,3.31129302780759));
#1992=CARTESIAN_POINT('',(0.0761296981656956,0.3,3.31129302780759));
#1993=CARTESIAN_POINT('Origin',(-0.583870301834304,0.3,3.31129302780759));
#1994=CARTESIAN_POINT('',(-1.0838703018343,0.299999999999998,3.31129302780759));
#1995=CARTESIAN_POINT('Origin',(-0.583870301834304,0.299999999999998,3.31129302780759));
#1996=CARTESIAN_POINT('Origin',(-0.583870301834304,1.3,3.31129302780759));
#1997=CARTESIAN_POINT('',(0.0761296981656956,2.3,3.31129302780759));
#1998=CARTESIAN_POINT('Origin',(-0.583870301834304,2.3,3.31129302780759));
#1999=CARTESIAN_POINT('Origin',(-0.583870301834304,-33.1300719728312,3.31129302780759));
#2000=CARTESIAN_POINT('',(-1.0838703018343,0.,3.31129302780759));
#2001=CARTESIAN_POINT('Origin',(-0.583870301834304,0.,3.31129302780759));
#2002=CARTESIAN_POINT('Origin',(-4.47908794523198,0.3,-3.23471732596182));
#2003=CARTESIAN_POINT('',(-3.81908794523198,0.3,-3.23471732596182));
#2004=CARTESIAN_POINT('Origin',(-4.47908794523198,0.3,-3.23471732596182));
#2005=CARTESIAN_POINT('',(-4.97908794523198,0.299999999999998,-3.23471732596182));
#2006=CARTESIAN_POINT('Origin',(-4.47908794523198,0.299999999999998,-3.23471732596182));
#2007=CARTESIAN_POINT('Origin',(-4.47908794523198,1.3,-3.23471732596182));
#2008=CARTESIAN_POINT('',(-3.81908794523198,2.3,-3.23471732596182));
#2009=CARTESIAN_POINT('Origin',(-4.47908794523198,2.3,-3.23471732596182));
#2010=CARTESIAN_POINT('Origin',(-4.47908794523198,-33.1300719728312,-3.23471732596182));
#2011=CARTESIAN_POINT('',(-4.97908794523198,0.,-3.23471732596182));
#2012=CARTESIAN_POINT('Origin',(-4.47908794523198,0.,-3.23471732596182));
#2013=CARTESIAN_POINT('Origin',(1.32790561913614,0.3,0.));
#2014=CARTESIAN_POINT('',(1.98790561913614,0.3,0.));
#2015=CARTESIAN_POINT('Origin',(1.32790561913614,0.3,0.));
#2016=CARTESIAN_POINT('',(0.827905619136139,0.299999999999998,6.12323399573677E-17));
#2017=CARTESIAN_POINT('Origin',(1.32790561913614,0.299999999999998,0.));
#2018=CARTESIAN_POINT('Origin',(1.32790561913614,1.3,0.));
#2019=CARTESIAN_POINT('',(1.98790561913614,2.3,0.));
#2020=CARTESIAN_POINT('Origin',(1.32790561913614,2.3,0.));
#2021=CARTESIAN_POINT('Origin',(1.32790561913614,-33.1300719728312,0.));
#2022=CARTESIAN_POINT('',(0.827905619136139,0.,6.12323399573677E-17));
#2023=CARTESIAN_POINT('Origin',(1.32790561913614,0.,0.));
#2024=CARTESIAN_POINT('Origin',(-0.587994712635764,0.3,-5.493622413118));
#2025=CARTESIAN_POINT('',(0.0720052873642363,0.3,-5.493622413118));
#2026=CARTESIAN_POINT('Origin',(-0.587994712635764,0.3,-5.493622413118));
#2027=CARTESIAN_POINT('',(-1.08799471263576,0.299999999999998,-5.493622413118));
#2028=CARTESIAN_POINT('Origin',(-0.587994712635764,0.299999999999998,-5.493622413118));
#2029=CARTESIAN_POINT('Origin',(-0.587994712635764,1.3,-5.493622413118));
#2030=CARTESIAN_POINT('',(0.0720052873642363,2.3,-5.493622413118));
#2031=CARTESIAN_POINT('Origin',(-0.587994712635764,2.3,-5.493622413118));
#2032=CARTESIAN_POINT('Origin',(-0.587994712635764,-33.1300719728312,-5.493622413118));
#2033=CARTESIAN_POINT('',(-1.08799471263576,0.,-5.493622413118));
#2034=CARTESIAN_POINT('Origin',(-0.587994712635764,0.,-5.493622413118));
#2035=CARTESIAN_POINT('Origin',(5.525,0.3,0.));
#2036=CARTESIAN_POINT('',(6.185,0.3,0.));
#2037=CARTESIAN_POINT('Origin',(5.525,0.3,0.));
#2038=CARTESIAN_POINT('',(5.025,0.299999999999998,6.12323399573677E-17));
#2039=CARTESIAN_POINT('Origin',(5.525,0.299999999999998,0.));
#2040=CARTESIAN_POINT('Origin',(5.525,1.3,0.));
#2041=CARTESIAN_POINT('',(6.185,2.3,0.));
#2042=CARTESIAN_POINT('Origin',(5.525,2.3,0.));
#2043=CARTESIAN_POINT('Origin',(5.525,-33.1300719728312,0.));
#2044=CARTESIAN_POINT('',(5.025,0.,6.12323399573677E-17));
#2045=CARTESIAN_POINT('Origin',(5.525,0.,0.));
#2046=CARTESIAN_POINT('Origin',(3.72231671051761,0.3,4.08288908820719));
#2047=CARTESIAN_POINT('',(4.38231671051761,0.3,4.08288908820719));
#2048=CARTESIAN_POINT('Origin',(3.72231671051761,0.3,4.08288908820719));
#2049=CARTESIAN_POINT('',(3.22231671051761,0.299999999999998,4.08288908820719));
#2050=CARTESIAN_POINT('Origin',(3.72231671051761,0.299999999999998,4.08288908820719));
#2051=CARTESIAN_POINT('Origin',(3.72231671051761,1.3,4.08288908820719));
#2052=CARTESIAN_POINT('',(4.38231671051761,2.3,4.08288908820719));
#2053=CARTESIAN_POINT('Origin',(3.72231671051761,2.3,4.08288908820719));
#2054=CARTESIAN_POINT('Origin',(3.72231671051761,-33.1300719728312,4.08288908820719));
#2055=CARTESIAN_POINT('',(3.22231671051761,0.,4.08288908820719));
#2056=CARTESIAN_POINT('Origin',(3.72231671051761,0.,4.08288908820719));
#2057=CARTESIAN_POINT('Origin',(0.,0.,0.));
#2058=CARTESIAN_POINT('',(-12.5,2.3,1.53080849893419E-15));
#2059=CARTESIAN_POINT('Origin',(0.,2.3,0.));
#2060=CARTESIAN_POINT('',(-12.5,0.,1.53080849893419E-15));
#2061=CARTESIAN_POINT('Origin',(0.,0.,0.));
#2062=CARTESIAN_POINT('Origin',(7.19686321377933E-16,0.,-2.96059473233375E-16));
#2063=CARTESIAN_POINT('Origin',(7.19686321377933E-16,2.3,-2.96059473233375E-16));
#2064=UNCERTAINTY_MEASURE_WITH_UNIT(LENGTH_MEASURE(0.01),#2068,
'DISTANCE_ACCURACY_VALUE',
'Maximum model space distance between geometric entities at asserted c
onnectivities');
#2065=UNCERTAINTY_MEASURE_WITH_UNIT(LENGTH_MEASURE(1.E-6),#2068,
'DISTANCE_ACCURACY_VALUE',
'Maximum model space distance between geometric entities at asserted c
onnectivities');
#2066=(
GEOMETRIC_REPRESENTATION_CONTEXT(3)
GLOBAL_UNCERTAINTY_ASSIGNED_CONTEXT((#2064))
GLOBAL_UNIT_ASSIGNED_CONTEXT((#2068,#2071,#2069))
REPRESENTATION_CONTEXT('','3D')
);
#2067=(
GEOMETRIC_REPRESENTATION_CONTEXT(3)
GLOBAL_UNCERTAINTY_ASSIGNED_CONTEXT((#2065))
GLOBAL_UNIT_ASSIGNED_CONTEXT((#2068,#2071,#2069))
REPRESENTATION_CONTEXT('','3D')
);
#2068=(
LENGTH_UNIT()
NAMED_UNIT(*)
SI_UNIT(.MILLI.,.METRE.)
);
#2069=(
NAMED_UNIT(*)
SI_UNIT($,.STERADIAN.)
SOLID_ANGLE_UNIT()
);
#2070=DIMENSIONAL_EXPONENTS(0.,0.,0.,0.,0.,0.,0.);
#2071=(
CONVERSION_BASED_UNIT('degree',#2073)
NAMED_UNIT(#2070)
PLANE_ANGLE_UNIT()
);
#2072=(
NAMED_UNIT(*)
PLANE_ANGLE_UNIT()
SI_UNIT($,.RADIAN.)
);
#2073=PLANE_ANGLE_MEASURE_WITH_UNIT(PLANE_ANGLE_MEASURE(0.01745329252),
#2072);
#2074=SHAPE_DEFINITION_REPRESENTATION(#2075,#2076);
#2075=PRODUCT_DEFINITION_SHAPE('',$,#2078);
#2076=SHAPE_REPRESENTATION('',(#1174),#2066);
#2077=PRODUCT_DEFINITION_CONTEXT('part definition',#2082,'design');
#2078=PRODUCT_DEFINITION('lenslet array mount 2.3mm',
'lenslet array mount 2.3mm',#2079,#2077);
#2079=PRODUCT_DEFINITION_FORMATION('',$,#2084);
#2080=PRODUCT_RELATED_PRODUCT_CATEGORY('lenslet array mount 2.3mm',
'lenslet array mount 2.3mm',(#2084));
#2081=APPLICATION_PROTOCOL_DEFINITION('international standard',
'automotive_design',2009,#2082);
#2082=APPLICATION_CONTEXT(
'Core Data for Automotive Mechanical Design Process');
#2083=PRODUCT_CONTEXT('part definition',#2082,'mechanical');
#2084=PRODUCT('lenslet array mount 2.3mm','lenslet array mount 2.3mm',$,
(#2083));
#2085=PRESENTATION_STYLE_ASSIGNMENT((#2086));
#2086=SURFACE_STYLE_USAGE(.BOTH.,#2087);
#2087=SURFACE_SIDE_STYLE($,(#2088));
#2088=SURFACE_STYLE_FILL_AREA(#2089);
#2089=FILL_AREA_STYLE($,(#2090));
#2090=FILL_AREA_STYLE_COLOUR($,#2091);
#2091=COLOUR_RGB('',0.749019607843137,0.749019607843137,0.749019607843137);
ENDSEC;
END-ISO-10303-21;
