# Supplementary material for: Rapid whole brain imaging of neural activity in freely behaving larval zebrafish (Danio rerio)
Source: eLife. 2017 Sep 20;6:e28158. doi: 10.7554/eLife.28158 (PMC5644961; doi:10.7554/eLife.28158)
Supplement: Source code 1. [file elife-28158-code1.zip › autofocus lens array mount.stp]

ISO-10303-21;
HEADER;
/* Generated by software containing ST-Developer
 * from STEP Tools, Inc. (www.steptools.com) 
 */

FILE_DESCRIPTION(
/* description */ (''),
/* implementation_level */ '2;1');

FILE_NAME(
/* name */ 
'D:\\MyNutstore\\inventor data\\light field\\autofocus lens array moun
t.stp',
/* time_stamp */ '2017-06-08T17:36:41+08:00',
/* author */ ('Rose'),
/* organization */ (''),
/* preprocessor_version */ 'ST-DEVELOPER v15.6',
/* originating_system */ 'Autodesk Inventor 2015',
/* authorisation */ '');

FILE_SCHEMA (('AUTOMOTIVE_DESIGN { 1 0 10303 214 3 1 1 }'));
ENDSEC;

DATA;
#10=MECHANICAL_DESIGN_GEOMETRIC_PRESENTATION_REPRESENTATION('',(#13),#251);
#11=SHAPE_REPRESENTATION_RELATIONSHIP('SRR','None',#260,#12);
#12=ADVANCED_BREP_SHAPE_REPRESENTATION($,(#14),#250);
#13=STYLED_ITEM('',(#269),#14);
#14=MANIFOLD_SOLID_BREP('\X2\5B9E4F53\X0\1',#143);
#15=PLANE('',#157);
#16=PLANE('',#161);
#17=PLANE('',#165);
#18=PLANE('',#166);
#19=FACE_BOUND('',#44,.T.);
#20=FACE_BOUND('',#46,.T.);
#21=FACE_BOUND('',#48,.T.);
#22=FACE_BOUND('',#50,.T.);
#23=FACE_BOUND('',#52,.T.);
#24=FACE_BOUND('',#53,.T.);
#25=FACE_BOUND('',#54,.T.);
#26=FACE_BOUND('',#56,.T.);
#27=FACE_BOUND('',#58,.T.);
#28=FACE_BOUND('',#60,.T.);
#29=FACE_BOUND('',#62,.T.);
#30=FACE_BOUND('',#63,.T.);
#31=FACE_BOUND('',#64,.T.);
#32=FACE_BOUND('',#66,.T.);
#33=FACE_OUTER_BOUND('',#43,.T.);
#34=FACE_OUTER_BOUND('',#45,.T.);
#35=FACE_OUTER_BOUND('',#47,.T.);
#36=FACE_OUTER_BOUND('',#49,.T.);
#37=FACE_OUTER_BOUND('',#51,.T.);
#38=FACE_OUTER_BOUND('',#55,.T.);
#39=FACE_OUTER_BOUND('',#57,.T.);
#40=FACE_OUTER_BOUND('',#59,.T.);
#41=FACE_OUTER_BOUND('',#61,.T.);
#42=FACE_OUTER_BOUND('',#65,.T.);
#43=EDGE_LOOP('',(#103));
#44=EDGE_LOOP('',(#104));
#45=EDGE_LOOP('',(#105));
#46=EDGE_LOOP('',(#106));
#47=EDGE_LOOP('',(#107));
#48=EDGE_LOOP('',(#108));
#49=EDGE_LOOP('',(#109));
#50=EDGE_LOOP('',(#110));
#51=EDGE_LOOP('',(#111));
#52=EDGE_LOOP('',(#112));
#53=EDGE_LOOP('',(#113));
#54=EDGE_LOOP('',(#114));
#55=EDGE_LOOP('',(#115));
#56=EDGE_LOOP('',(#116));
#57=EDGE_LOOP('',(#117));
#58=EDGE_LOOP('',(#118));
#59=EDGE_LOOP('',(#119));
#60=EDGE_LOOP('',(#120));
#61=EDGE_LOOP('',(#121));
#62=EDGE_LOOP('',(#122));
#63=EDGE_LOOP('',(#123));
#64=EDGE_LOOP('',(#124));
#65=EDGE_LOOP('',(#125));
#66=EDGE_LOOP('',(#126));
#67=CIRCLE('',#146,0.66);
#68=CIRCLE('',#147,0.66);
#69=CIRCLE('',#149,0.66);
#70=CIRCLE('',#150,0.66);
#71=CIRCLE('',#152,0.66);
#72=CIRCLE('',#153,0.66);
#73=CIRCLE('',#155,8.);
#74=CIRCLE('',#156,8.);
#75=CIRCLE('',#159,10.);
#76=CIRCLE('',#160,10.);
#77=CIRCLE('',#162,12.7);
#78=CIRCLE('',#164,12.7);
#79=VERTEX_POINT('',#215);
#80=VERTEX_POINT('',#217);
#81=VERTEX_POINT('',#220);
#82=VERTEX_POINT('',#222);
#83=VERTEX_POINT('',#225);
#84=VERTEX_POINT('',#227);
#85=VERTEX_POINT('',#230);
#86=VERTEX_POINT('',#232);
#87=VERTEX_POINT('',#236);
#88=VERTEX_POINT('',#238);
#89=VERTEX_POINT('',#241);
#90=VERTEX_POINT('',#244);
#91=EDGE_CURVE('',#79,#79,#67,.T.);
#92=EDGE_CURVE('',#80,#80,#68,.T.);
#93=EDGE_CURVE('',#81,#81,#69,.T.);
#94=EDGE_CURVE('',#82,#82,#70,.T.);
#95=EDGE_CURVE('',#83,#83,#71,.T.);
#96=EDGE_CURVE('',#84,#84,#72,.T.);
#97=EDGE_CURVE('',#85,#85,#73,.T.);
#98=EDGE_CURVE('',#86,#86,#74,.T.);
#99=EDGE_CURVE('',#87,#87,#75,.T.);
#100=EDGE_CURVE('',#88,#88,#76,.T.);
#101=EDGE_CURVE('',#89,#89,#77,.T.);
#102=EDGE_CURVE('',#90,#90,#78,.T.);
#103=ORIENTED_EDGE('',*,*,#91,.F.);
#104=ORIENTED_EDGE('',*,*,#92,.F.);
#105=ORIENTED_EDGE('',*,*,#93,.F.);
#106=ORIENTED_EDGE('',*,*,#94,.F.);
#107=ORIENTED_EDGE('',*,*,#95,.F.);
#108=ORIENTED_EDGE('',*,*,#96,.F.);
#109=ORIENTED_EDGE('',*,*,#97,.T.);
#110=ORIENTED_EDGE('',*,*,#98,.F.);
#111=ORIENTED_EDGE('',*,*,#97,.F.);
#112=ORIENTED_EDGE('',*,*,#91,.T.);
#113=ORIENTED_EDGE('',*,*,#93,.T.);
#114=ORIENTED_EDGE('',*,*,#95,.T.);
#115=ORIENTED_EDGE('',*,*,#99,.T.);
#116=ORIENTED_EDGE('',*,*,#100,.F.);
#117=ORIENTED_EDGE('',*,*,#101,.F.);
#118=ORIENTED_EDGE('',*,*,#99,.F.);
#119=ORIENTED_EDGE('',*,*,#101,.T.);
#120=ORIENTED_EDGE('',*,*,#102,.F.);
#121=ORIENTED_EDGE('',*,*,#100,.T.);
#122=ORIENTED_EDGE('',*,*,#92,.T.);
#123=ORIENTED_EDGE('',*,*,#94,.T.);
#124=ORIENTED_EDGE('',*,*,#96,.T.);
#125=ORIENTED_EDGE('',*,*,#102,.T.);
#126=ORIENTED_EDGE('',*,*,#98,.T.);
#127=CYLINDRICAL_SURFACE('',#145,0.66);
#128=CYLINDRICAL_SURFACE('',#148,0.66);
#129=CYLINDRICAL_SURFACE('',#151,0.66);
#130=CYLINDRICAL_SURFACE('',#154,8.);
#131=CYLINDRICAL_SURFACE('',#158,10.);
#132=CYLINDRICAL_SURFACE('',#163,12.7);
#133=ADVANCED_FACE('',(#33,#19),#127,.F.);
#134=ADVANCED_FACE('',(#34,#20),#128,.F.);
#135=ADVANCED_FACE('',(#35,#21),#129,.F.);
#136=ADVANCED_FACE('',(#36,#22),#130,.F.);
#137=ADVANCED_FACE('',(#37,#23,#24,#25),#15,.T.);
#138=ADVANCED_FACE('',(#38,#26),#131,.T.);
#139=ADVANCED_FACE('',(#39,#27),#16,.F.);
#140=ADVANCED_FACE('',(#40,#28),#132,.T.);
#141=ADVANCED_FACE('',(#41,#29,#30,#31),#17,.F.);
#142=ADVANCED_FACE('',(#42,#32),#18,.T.);
#143=CLOSED_SHELL('',(#133,#134,#135,#136,#137,#138,#139,#140,#141,#142));
#144=AXIS2_PLACEMENT_3D('placement',#213,#167,#168);
#145=AXIS2_PLACEMENT_3D('',#214,#169,#170);
#146=AXIS2_PLACEMENT_3D('',#216,#171,#172);
#147=AXIS2_PLACEMENT_3D('',#218,#173,#174);
#148=AXIS2_PLACEMENT_3D('',#219,#175,#176);
#149=AXIS2_PLACEMENT_3D('',#221,#177,#178);
#150=AXIS2_PLACEMENT_3D('',#223,#179,#180);
#151=AXIS2_PLACEMENT_3D('',#224,#181,#182);
#152=AXIS2_PLACEMENT_3D('',#226,#183,#184);
#153=AXIS2_PLACEMENT_3D('',#228,#185,#186);
#154=AXIS2_PLACEMENT_3D('',#229,#187,#188);
#155=AXIS2_PLACEMENT_3D('',#231,#189,#190);
#156=AXIS2_PLACEMENT_3D('',#233,#191,#192);
#157=AXIS2_PLACEMENT_3D('',#234,#193,#194);
#158=AXIS2_PLACEMENT_3D('',#235,#195,#196);
#159=AXIS2_PLACEMENT_3D('',#237,#197,#198);
#160=AXIS2_PLACEMENT_3D('',#239,#199,#200);
#161=AXIS2_PLACEMENT_3D('',#240,#201,#202);
#162=AXIS2_PLACEMENT_3D('',#242,#203,#204);
#163=AXIS2_PLACEMENT_3D('',#243,#205,#206);
#164=AXIS2_PLACEMENT_3D('',#245,#207,#208);
#165=AXIS2_PLACEMENT_3D('',#246,#209,#210);
#166=AXIS2_PLACEMENT_3D('',#247,#211,#212);
#167=DIRECTION('axis',(0.,0.,1.));
#168=DIRECTION('refdir',(1.,0.,0.));
#169=DIRECTION('center_axis',(0.,0.,-1.));
#170=DIRECTION('ref_axis',(-1.,0.,0.));
#171=DIRECTION('center_axis',(0.,0.,-1.));
#172=DIRECTION('ref_axis',(-1.,0.,0.));
#173=DIRECTION('center_axis',(0.,0.,1.));
#174=DIRECTION('ref_axis',(-1.,0.,0.));
#175=DIRECTION('center_axis',(0.,0.,-1.));
#176=DIRECTION('ref_axis',(-1.,0.,0.));
#177=DIRECTION('center_axis',(0.,0.,-1.));
#178=DIRECTION('ref_axis',(-1.,0.,0.));
#179=DIRECTION('center_axis',(0.,0.,1.));
#180=DIRECTION('ref_axis',(-1.,0.,0.));
#181=DIRECTION('center_axis',(0.,0.,-1.));
#182=DIRECTION('ref_axis',(-1.,0.,0.));
#183=DIRECTION('center_axis',(0.,0.,-1.));
#184=DIRECTION('ref_axis',(-1.,0.,0.));
#185=DIRECTION('center_axis',(0.,0.,1.));
#186=DIRECTION('ref_axis',(-1.,0.,0.));
#187=DIRECTION('center_axis',(0.,0.,-1.));
#188=DIRECTION('ref_axis',(-1.,0.,0.));
#189=DIRECTION('center_axis',(0.,0.,-1.));
#190=DIRECTION('ref_axis',(-1.,0.,0.));
#191=DIRECTION('center_axis',(0.,0.,-1.));
#192=DIRECTION('ref_axis',(-1.,0.,0.));
#193=DIRECTION('center_axis',(0.,0.,1.));
#194=DIRECTION('ref_axis',(1.,0.,0.));
#195=DIRECTION('center_axis',(0.,0.,1.));
#196=DIRECTION('ref_axis',(1.,0.,0.));
#197=DIRECTION('center_axis',(0.,0.,-1.));
#198=DIRECTION('ref_axis',(1.,0.,0.));
#199=DIRECTION('center_axis',(0.,0.,-1.));
#200=DIRECTION('ref_axis',(1.,0.,0.));
#201=DIRECTION('center_axis',(0.,0.,1.));
#202=DIRECTION('ref_axis',(1.,0.,0.));
#203=DIRECTION('center_axis',(0.,0.,1.));
#204=DIRECTION('ref_axis',(-1.,0.,0.));
#205=DIRECTION('center_axis',(0.,0.,1.));
#206=DIRECTION('ref_axis',(-1.,0.,0.));
#207=DIRECTION('center_axis',(0.,0.,1.));
#208=DIRECTION('ref_axis',(-1.,0.,0.));
#209=DIRECTION('center_axis',(0.,0.,1.));
#210=DIRECTION('ref_axis',(1.,0.,0.));
#211=DIRECTION('center_axis',(0.,0.,1.));
#212=DIRECTION('ref_axis',(1.,0.,0.));
#213=CARTESIAN_POINT('',(0.,0.,0.));
#214=CARTESIAN_POINT('Origin',(0.,0.,38.9271113749788));
#215=CARTESIAN_POINT('',(0.66,-8.08266887437253E-17,2.));
#216=CARTESIAN_POINT('Origin',(0.,0.,2.));
#217=CARTESIAN_POINT('',(-0.66,0.,0.));
#218=CARTESIAN_POINT('Origin',(0.,0.,0.));
#219=CARTESIAN_POINT('Origin',(0.,2.,38.9271113749788));
#220=CARTESIAN_POINT('',(0.66,2.,2.));
#221=CARTESIAN_POINT('Origin',(0.,2.,2.));
#222=CARTESIAN_POINT('',(-0.66,2.,0.));
#223=CARTESIAN_POINT('Origin',(0.,2.,0.));
#224=CARTESIAN_POINT('Origin',(0.,-2.,38.9271113749788));
#225=CARTESIAN_POINT('',(0.66,-2.,2.));
#226=CARTESIAN_POINT('Origin',(0.,-2.,2.));
#227=CARTESIAN_POINT('',(-0.66,-2.,0.));
#228=CARTESIAN_POINT('Origin',(0.,-2.,0.));
#229=CARTESIAN_POINT('Origin',(0.,0.,15.));
#230=CARTESIAN_POINT('',(8.,9.79717439317883E-16,2.));
#231=CARTESIAN_POINT('Origin',(0.,0.,2.));
#232=CARTESIAN_POINT('',(8.,9.79717439317883E-16,15.));
#233=CARTESIAN_POINT('Origin',(0.,0.,15.));
#234=CARTESIAN_POINT('Origin',(-5.44236046870305E-16,0.,2.));
#235=CARTESIAN_POINT('Origin',(0.,0.,0.));
#236=CARTESIAN_POINT('',(-10.,1.22464679914735E-15,13.));
#237=CARTESIAN_POINT('Origin',(0.,0.,13.));
#238=CARTESIAN_POINT('',(-10.,1.22464679914735E-15,0.));
#239=CARTESIAN_POINT('Origin',(0.,0.,0.));
#240=CARTESIAN_POINT('Origin',(7.12402691558138E-16,-2.91397119324188E-16,
13.));
#241=CARTESIAN_POINT('',(-12.7,1.55530143491714E-15,13.));
#242=CARTESIAN_POINT('Origin',(0.,0.,13.));
#243=CARTESIAN_POINT('Origin',(0.,0.,0.));
#244=CARTESIAN_POINT('',(12.7,1.55530143491714E-15,15.));
#245=CARTESIAN_POINT('Origin',(0.,0.,15.));
#246=CARTESIAN_POINT('Origin',(-7.12402691558138E-16,-2.91397119324188E-16,
0.));
#247=CARTESIAN_POINT('Origin',(-7.12402691558138E-16,-2.91397119324188E-16,
15.));
#248=UNCERTAINTY_MEASURE_WITH_UNIT(LENGTH_MEASURE(0.01),#252,
'DISTANCE_ACCURACY_VALUE',
'Maximum model space distance between geometric entities at asserted c
onnectivities');
#249=UNCERTAINTY_MEASURE_WITH_UNIT(LENGTH_MEASURE(1.E-6),#252,
'DISTANCE_ACCURACY_VALUE',
'Maximum model space distance between geometric entities at asserted c
onnectivities');
#250=(
GEOMETRIC_REPRESENTATION_CONTEXT(3)
GLOBAL_UNCERTAINTY_ASSIGNED_CONTEXT((#248))
GLOBAL_UNIT_ASSIGNED_CONTEXT((#252,#255,#253))
REPRESENTATION_CONTEXT('','3D')
);
#251=(
GEOMETRIC_REPRESENTATION_CONTEXT(3)
GLOBAL_UNCERTAINTY_ASSIGNED_CONTEXT((#249))
GLOBAL_UNIT_ASSIGNED_CONTEXT((#252,#255,#253))
REPRESENTATION_CONTEXT('','3D')
);
#252=(
LENGTH_UNIT()
NAMED_UNIT(*)
SI_UNIT(.MILLI.,.METRE.)
);
#253=(
NAMED_UNIT(*)
SI_UNIT($,.STERADIAN.)
SOLID_ANGLE_UNIT()
);
#254=DIMENSIONAL_EXPONENTS(0.,0.,0.,0.,0.,0.,0.);
#255=(
CONVERSION_BASED_UNIT('degree',#257)
NAMED_UNIT(#254)
PLANE_ANGLE_UNIT()
);
#256=(
NAMED_UNIT(*)
PLANE_ANGLE_UNIT()
SI_UNIT($,.RADIAN.)
);
#257=PLANE_ANGLE_MEASURE_WITH_UNIT(PLANE_ANGLE_MEASURE(0.01745329252),#256);
#258=SHAPE_DEFINITION_REPRESENTATION(#259,#260);
#259=PRODUCT_DEFINITION_SHAPE('',$,#262);
#260=SHAPE_REPRESENTATION('',(#144),#250);
#261=PRODUCT_DEFINITION_CONTEXT('part definition',#266,'design');
#262=PRODUCT_DEFINITION('autofocus 2','autofocus 2',#263,#261);
#263=PRODUCT_DEFINITION_FORMATION('',$,#268);
#264=PRODUCT_RELATED_PRODUCT_CATEGORY('autofocus 2','autofocus 2',(#268));
#265=APPLICATION_PROTOCOL_DEFINITION('international standard',
'automotive_design',2009,#266);
#266=APPLICATION_CONTEXT(
'Core Data for Automotive Mechanical Design Process');
#267=PRODUCT_CONTEXT('part definition',#266,'mechanical');
#268=PRODUCT('autofocus 2','autofocus 2',$,(#267));
#269=PRESENTATION_STYLE_ASSIGNMENT((#270));
#270=SURFACE_STYLE_USAGE(.BOTH.,#271);
#271=SURFACE_SIDE_STYLE($,(#272));
#272=SURFACE_STYLE_FILL_AREA(#273);
#273=FILL_AREA_STYLE($,(#274));
#274=FILL_AREA_STYLE_COLOUR($,#275);
#275=COLOUR_RGB('',0.749019607843137,0.749019607843137,0.749019607843137);
ENDSEC;
END-ISO-10303-21;
