# Supplementary material for: Rapid whole brain imaging of neural activity in freely behaving larval zebrafish (Danio rerio)
Source: eLife. 2017 Sep 20;6:e28158. doi: 10.7554/eLife.28158 (PMC5644961; doi:10.7554/eLife.28158)
Supplement: Source code 2. [file elife-28158-code2.zip]

Archive with 4 entries (3 files):
- XLFM reconstruction/XLFM_reconstruction_CPU.m
- XLFM reconstruction/XLFM_reconstruction_GPU.m
- XLFM reconstruction/readme.txt
- XLFM reconstruction/
