# Supplementary material for: Rapid whole brain imaging of neural activity in freely behaving larval zebrafish (Danio rerio)
Source: eLife. 2017 Sep 20;6:e28158. doi: 10.7554/eLife.28158 (PMC5644961; doi:10.7554/eLife.28158)
Supplement: Source code 2. [file elife-28158-code2.zip › XLFM reconstruction/XLFM_reconstruction_GPU.m]

clear all;
close all;

%% Input parameters:
display('load PSF ...');
load('PSFs.mat');
ImgMultiView=imread('test.tif');
RatioAB=0.93085;
ItN=30;
ROISize=300;

%% Main code
gpuDevice(1);% reset gpu device

NxyExt=201;
Nxy=size(PSF1,1)+NxyExt*2;
Nz=size(PSF1,3);

PSF_A=padarray(PSF1,[NxyExt NxyExt 0],0,'both');
PSF_B=padarray(PSF2,[NxyExt NxyExt 0],0,'both');
PSF_A=gpuArray(PSF_A);
PSF_B=gpuArray(PSF_B);

NxyAdd=round((Nxy/RatioAB-Nxy)/2);
NxySub=round(Nxy*(1-RatioAB)/2)+NxyAdd;

gpuTmp1=gpuArray(complex(single(zeros(Nxy+NxyAdd*2,Nxy+NxyAdd*2))));
gpuTmp2=single(gpuTmp1);
gpuTmp3=zeros(Nxy,Nxy,'single','gpuArray');
gpuObjReconTmp=zeros(Nxy,Nxy,'single','gpuArray');
gpuObjRecon=gpuArray(ones(2*ROISize,2*ROISize,Nz,'single'));

ImgExp=gpuArray(padarray(single(ImgMultiView),[NxyExt NxyExt],0,'both'));
ImgEst=zeros(Nxy,Nxy,'single','gpuArray');
Ratio=zeros(Nxy,Nxy,'single','gpuArray');
gpuDevice()
for ii=1:ItN
    display(['iteration: ' num2str(ii)]);
    tic;
    ImgEst=ImgEst*0;
    for jj=1:Nz
        gpuObjReconTmp(Nxy/2-ROISize+1:Nxy/2+ROISize,Nxy/2-ROISize+1:Nxy/2+ROISize)=gpuObjRecon(:,:,jj);
        gpuTmp1(NxyAdd+1:end-NxyAdd,NxyAdd+1:end-NxyAdd)=fftshift(fft2(gpuObjReconTmp));
        gpuTmp2=abs(ifft2(ifftshift(gpuTmp1)));
        ImgEst=ImgEst+max(real(ifft2(fft2(ifftshift(single(PSF_A(:,:,jj)))).*fft2(gpuObjReconTmp))),0)...
            +max(real(ifft2(fft2(ifftshift(single(PSF_B(:,:,jj)))).*fft2(gpuTmp2(NxyAdd+1:end-NxyAdd,NxyAdd+1:end-NxyAdd)))),0);
    end
    gpuTmp4=ImgExp(NxyExt+1:end-NxyExt,NxyExt+1:end-NxyExt)./(ImgEst(NxyExt+1:end-NxyExt,NxyExt+1:end-NxyExt)+eps);
    Ratio=Ratio*0+single(mean(gpuTmp4(:))*(ImgEst>(max(ImgEst(:))/200)));
    Ratio(NxyExt+1:end-NxyExt,NxyExt+1:end-NxyExt)=ImgExp(NxyExt+1:end-NxyExt,NxyExt+1:end-NxyExt)./(ImgEst(NxyExt+1:end-NxyExt,NxyExt+1:end-NxyExt)+eps);
    gpuTmp2=gpuTmp2*0;
    for jj=1:Nz
        gpuTmp1(NxyAdd+1:end-NxyAdd,NxyAdd+1:end-NxyAdd)=fftshift(fft2(Ratio).*conj(fft2(ifftshift(single(PSF_B(:,:,jj))))));
        gpuTmp2(NxySub+1:end-NxySub,NxySub+1:end-NxySub)=abs(ifft2(ifftshift(gpuTmp1(NxySub+1:end-NxySub,NxySub+1:end-NxySub))));
        gpuObjReconTmp(Nxy/2-ROISize+1:Nxy/2+ROISize,Nxy/2-ROISize+1:Nxy/2+ROISize)=gpuObjRecon(:,:,jj);
        gpuTmp3=gpuObjReconTmp.*(max(real(ifft2(fft2(Ratio).*conj(fft2(ifftshift(single(PSF_A(:,:,jj))))))),0)+gpuTmp2(NxyAdd+1:end-NxyAdd,NxyAdd+1:end-NxyAdd))/2;
        gpuObjRecon(:,:,jj)=gpuTmp3(Nxy/2-ROISize+1:Nxy/2+ROISize,Nxy/2-ROISize+1:Nxy/2+ROISize);
    end
    toc
    % draw max projection views of restored 3d volume  
    figure(1);
    subplot(1,3,1);
    imagesc(squeeze(max(gpuObjRecon,[],3)));
    title(['iteration ' num2str(ii) ' xy max projection']);
    xlabel('x');
    ylabel('y');
    axis equal;

    subplot(1,3,2);
    imagesc(squeeze(max(gpuObjRecon,[],2)));
    title(['iteration ' num2str(ii) ' yz max projection']);
    xlabel('z');
    ylabel('y');
    axis equal;

    subplot(1,3,3);
    imagesc(squeeze(max(gpuObjRecon,[],1)));
    title(['iteration ' num2str(ii) ' xz max projection']);
    xlabel('z');
    ylabel('x');
    axis equal;
    drawnow
end
ObjRecon = gather(gpuObjRecon);
save('ObjRecon.mat','ObjRecon');
MIPs=[max(ObjRecon,[],3) squeeze(max(ObjRecon,[],2));squeeze(max(ObjRecon,[],1))' zeros(size(ObjRecon,3),size(ObjRecon,3))];
figure(2);imagesc(MIPs);axis image;
