# Supplementary material for: Rapid whole brain imaging of neural activity in freely behaving larval zebrafish (Danio rerio)
Source: eLife. 2017 Sep 20;6:e28158. doi: 10.7554/eLife.28158 (PMC5644961; doi:10.7554/eLife.28158)
Supplement: Source code 3. [file elife-28158-code3.zip]

Archive with 5 entries (4 files):
- RT analysis code/OpenCV1.1pre.zip
- RT analysis code/RT analysis instruction.doc
- RT analysis code/RT_software.zip
- RT analysis code/mingw-get-setup.exe
- RT analysis code/
